# Supplementary material for: High performance of targeted next generation sequencing on variance detection in clinical tumor specimens in comparison with current conventional methods
Source: J Exp Clin Cancer Res. 2017 Sep 7;36:121. doi: 10.1186/s13046-017-0591-4 (PMC5590190; doi:10.1186/s13046-017-0591-4)
Supplement: Supplementary file 1 — The information of 235 tumour specimens. (XLS 40 kb) [file 13046_2017_591_MOESM1_ESM.xls]

## Sheet: FFPE samples
3DMed ID	Cancer Type	Sample Type
3D-L01	lung adenocarcinoma	FFPE
3D-L02	lung adenocarcinoma	FFPE
3D-L03	lung adenocarcinoma	FFPE
3D-L04	lung adenocarcinoma	FFPE
3D-L05	lung adenocarcinoma	FFPE
3D-L06	lung adenocarcinoma	FFPE
3D-L07	lung adenocarcinoma	FFPE
3D-L08	lung adenocarcinoma	FFPE
3D-L09	lung adenocarcinoma	FFPE
3D-L10	lung adenocarcinoma	FFPE
3D-L11	lung adenocarcinoma	FFPE
3D-L12	lung adenocarcinoma	FFPE
3D-L13	lung adenocarcinoma	FFPE
3D-L14	lung adenocarcinoma	FFPE
3D-L15	lung adenocarcinoma	FFPE
3D-L16	lung adenocarcinoma	FFPE
3D-L17	lung adenocarcinoma	FFPE
3D-L18	lung adenocarcinoma	FFPE
3D-L19	lung adenocarcinoma	FFPE
3D-L20	lung adenocarcinoma	FFPE
3D-L21	lung adenocarcinoma	FFPE
3D-L22	lung adenocarcinoma	FFPE
3D-L23	lung adenocarcinoma	FFPE
3D-L24	lung adenocarcinoma	FFPE
3D-L25	lung adenocarcinoma	FFPE
3D-L26	lung adenocarcinoma	FFPE
3D-L27	lung adenocarcinoma	FFPE
3D-L28	lung adenocarcinoma	FFPE
3D-L29	lung adenocarcinoma	FFPE
3D-L30	lung adenocarcinoma	FFPE
3D-L31	lung adenocarcinoma	FFPE
3D-L32	lung adenocarcinoma	FFPE
3D-L33	lung adenocarcinoma	FFPE
3D-L34	lung adenocarcinoma	FFPE
3D-L35	lung adenocarcinoma	FFPE
3D-L36	lung adenocarcinoma	FFPE
3D-L37	lung adenocarcinoma	FFPE
3D-L38	lung adenocarcinoma	FFPE
3D-L39	lung adenocarcinoma	FFPE
3D-L40	lung adenocarcinoma	FFPE
3D-L41	lung adenocarcinoma	FFPE
3D-L42	lung adenocarcinoma	FFPE
3D-L43	lung adenocarcinoma	FFPE
3D-L44	lung adenocarcinoma	FFPE
3D-L45	lung adenocarcinoma	FFPE
3D-L46	lung adenocarcinoma	FFPE
3D-L47	lung adenocarcinoma	FFPE
3D-L48	lung adenocarcinoma	FFPE
3D-L49	lung adenocarcinoma	FFPE
3D-L50	lung adenocarcinoma	FFPE
3D-L51	lung adenocarcinoma	FFPE
3D-L52	lung adenocarcinoma	FFPE
3D-L53	lung adenocarcinoma	FFPE
3D-L54	lung adenocarcinoma	FFPE
3D-L55	lung adenocarcinoma	FFPE
3D-L56	lung adenocarcinoma	FFPE
3D-L59	lung adenocarcinoma	FFPE
3D-L60	lung adenocarcinoma	FFPE
3D-L61	lung adenocarcinoma	FFPE
3D-L62	lung adenocarcinoma	FFPE
3D-L63	lung adenocarcinoma	FFPE
3D-L64	lung adenocarcinoma	FFPE
3D-L65	lung adenocarcinoma	FFPE
3D-L66	lung adenocarcinoma	FFPE
3D-L67	lung adenocarcinoma	FFPE
3D-L68	lung adenocarcinoma	FFPE
3D-L69	lung adenocarcinoma	FFPE
3D-L70	lung adenocarcinoma	FFPE
3D-L71	lung adenocarcinoma	FFPE
3D-L72	lung adenocarcinoma	FFPE
3D-L73	lung adenocarcinoma	FFPE
3D-L74	lung adenocarcinoma	FFPE
3D-L75	lung adenocarcinoma	FFPE
3D-L76	lung adenocarcinoma	FFPE
3D-L77	lung adenocarcinoma	FFPE
3D-L101	lung adenocarcinoma	FFPE
3D-L102	lung adenocarcinoma	FFPE
3D-L103	lung adenocarcinoma	FFPE
3D-L104	lung adenocarcinoma	FFPE
3D-L105	lung adenocarcinoma	FFPE
3D-L106	lung adenocarcinoma	FFPE
3D-L107	lung adenocarcinoma	FFPE
3D-L108	lung adenocarcinoma	FFPE
3D-L109	lung adenocarcinoma	FFPE
3D-L110	lung adenocarcinoma	FFPE
3D-L111	lung adenocarcinoma	FFPE
3D-L112	lung adenocarcinoma	FFPE
3D-L113	lung adenocarcinoma	FFPE
3D-L114	lung adenocarcinoma	FFPE
3D-L115	lung adenocarcinoma	FFPE
3D-L116	lung adenocarcinoma	FFPE
3D-L117	lung adenocarcinoma	FFPE
3D-C01	colon cancer	FFPE
3D-C02	colon cancer	FFPE
3D-C03	colon cancer	FFPE
3D-C04	colon cancer	FFPE
3D-C05	colon cancer	FFPE
3D-C06	colon cancer	FFPE
3D-C07	colon cancer	FFPE
3D-C08	colon cancer	FFPE
3D-C09	colon cancer	FFPE
3D-C10	colon cancer	FFPE
3D-C11	colon cancer	FFPE
3D-C12	colon cancer	FFPE
3D-C13	colon cancer	FFPE
3D-C14	colon cancer	FFPE
3D-C15	colon cancer	FFPE
3D-C16	colon cancer	FFPE
3D-C17	colon cancer	FFPE
3D-C18	colon cancer	FFPE
3D-C19	colon cancer	FFPE
3D-C20	colon cancer	FFPE
3D-C21	colon cancer	FFPE
3D-C22	colon cancer	FFPE
3D-C23	colon cancer	FFPE
3D-C24	colon cancer	FFPE
3D-C25	colon cancer	FFPE
3D-C26	colon cancer	FFPE
3D-C27	colon cancer	FFPE
3D-C28	colon cancer	FFPE
3D-C29	colon cancer	FFPE
3D-C30	colon cancer	FFPE
3D-C31	colon cancer	FFPE
3D-C32	colon cancer	FFPE
3D-C33	colon cancer	FFPE
3D-C34	colon cancer	FFPE
3D-C35	colon cancer	FFPE
3D-C36	colon cancer	FFPE
3D-C37	colon cancer	FFPE
3D-C38	colon cancer	FFPE
3D-C39	colon cancer	FFPE
3D-C40	colon cancer	FFPE
3D-C41	colon cancer	FFPE
3D-C101	colon cancer	FFPE
3D-C102	colon cancer	FFPE
3D-C103	colon cancer	FFPE
3D-C104	colon cancer	FFPE
3D-C105	colon cancer	FFPE
3D-C106	colon cancer	FFPE
3D-C107	colon cancer	FFPE
3D-C108	colon cancer	FFPE
3D-C109	colon cancer	FFPE
3D-C110	colon cancer	FFPE
3D-C111	colon cancer	FFPE
3D-C112	colon cancer	FFPE
3D-C113	colon cancer	FFPE
3D-007	colorectal cancer	FFPE
3D-B01	breast cancer	FFPE
3D-B02	breast cancer	FFPE
3D-B03	breast cancer	FFPE
3D-B04	breast cancer	FFPE
3D-B05	breast cancer	FFPE
3D-B06	breast cancer	FFPE
3D-B07	breast cancer	FFPE
3D-B08	breast cancer	FFPE
3D-B09	breast cancer	FFPE
3D-B10	breast cancer	FFPE
3D-B11	breast cancer	FFPE
3D-B12	breast cancer	FFPE
3D-B13	breast cancer	FFPE
3D-B14	breast cancer	FFPE
3D-B15	breast cancer	FFPE
3D-B16	breast cancer	FFPE
3D-B17	breast cancer	FFPE
3D-B18	breast cancer	FFPE
3D-B19	breast cancer	FFPE
3D-B20	breast cancer	FFPE
3D-B21	breast cancer	FFPE
3D-B22	breast cancer	FFPE
3D-B23	breast cancer	FFPE
3D-B24	breast cancer	FFPE
3D-B25	breast cancer	FFPE
3D-B26	breast cancer	FFPE
3D-B27	breast cancer	FFPE
3D-B28	breast cancer	FFPE
3D-B29	breast cancer	FFPE
3D-B30	breast cancer	FFPE
3D-B31	breast cancer	FFPE
3D-B32	breast cancer	FFPE
3D-B33	breast cancer	FFPE
3D-B34	breast cancer	FFPE
3D-B35	breast cancer	FFPE
3D-B36	breast cancer	FFPE
3D-B37	breast cancer	FFPE
3D-B38	breast cancer	FFPE
3D-B39	breast cancer	FFPE
3D-B40	breast cancer	FFPE
3D-B41	breast cancer	FFPE
3D-B42	breast cancer	FFPE
3D-B43	breast cancer	FFPE
3D-B44	breast cancer	FFPE
3D-B45	breast cancer	FFPE
3D-B46	breast cancer	FFPE
3D-B47	breast cancer	FFPE
3D-B48	breast cancer	FFPE
3D-B49	breast cancer	FFPE
3D-B50	breast cancer	FFPE
3D-B51	breast cancer	FFPE
3D-B52	breast cancer	FFPE
3D-B53	breast cancer	FFPE
3D-B54	breast cancer	FFPE
3D-B55	breast cancer	FFPE
3D-B56	breast cancer	FFPE
3D-B57	breast cancer	FFPE
3D-B58	breast cancer	FFPE
3D-B59	breast cancer	FFPE
3D-B60	breast cancer	FFPE
3D-B61	breast cancer	FFPE
3D-B62	breast cancer	FFPE
3D-B63	breast cancer	FFPE
3D-B64	breast cancer	FFPE
3D-B65	breast cancer	FFPE
3D-B66	breast cancer	FFPE
3D-B67	breast cancer	FFPE
3D-B68	breast cancer	FFPE
3D-B69	breast cancer	FFPE
3D-B70	breast cancer	FFPE
3D-B71	breast cancer	FFPE
3D-B72	breast cancer	FFPE
3D-B73	breast cancer	FFPE
3D-B74	breast cancer	FFPE
3D-B75	breast cancer	FFPE
3D-B76	breast cancer	FFPE
3D-B77	breast cancer	FFPE
3D-B78	breast cancer	FFPE
3D-M01	melanomas	FFPE
3D-M02	melanomas	FFPE
3D-M03	melanomas	FFPE
3D-M04	melanomas	FFPE
3D-001	apocrine sweat gland tumor	FFPE
3D-002	malignant tumor of parotid gland	FFPE
3D-003	gallbladder carcinoma	FFPE
3D-004	gastric cancer	FFPE
3D-005	intrahepatic cholangiocarcinoma	FFPE
3D-006	pancreatic cancer	FFPE
