# Supplementary material for: High performance of targeted next generation sequencing on variance detection in clinical tumor specimens in comparison with current conventional methods
Source: J Exp Clin Cancer Res. 2017 Sep 7;36:121. doi: 10.1186/s13046-017-0591-4 (PMC5590190; doi:10.1186/s13046-017-0591-4)
Supplement: Supplementary file 2 — DNA sample information. (XLS 24 kb) [file 13046_2017_591_MOESM2_ESM.xls]

## Sheet: Sheet1
	DNA Pool	Pool1	Pool2
	DNA samples	NA18488	NA18924
		NA18511	NA18957
		NA18595	NA19059
		NA18618	NA19108
		NA18867	NA19114
		NA18924	NA19147
		NA18957	NA19190
		NA19059	NA19214
		NA19108	NA19235
		NA19114	NA19247
