# Supplementary material for: High performance of targeted next generation sequencing on variance detection in clinical tumor specimens in comparison with current conventional methods
Source: J Exp Clin Cancer Res. 2017 Sep 7;36:121. doi: 10.1186/s13046-017-0591-4 (PMC5590190; doi:10.1186/s13046-017-0591-4)
Supplement: Supplementary file 3 — The list of immortalized tumor cell lines and pools. (XLS 26 kb) [file 13046_2017_591_MOESM3_ESM.xls]

## Sheet: Sheet1
	Pool101	A549	AGS	DU-145	NCI-H128	HCC1937	HCT-15	LoVo	NCI_H2122	THP-1	NCI-H2228
	Pool33	LoVo	NCI_H2122	NCI-H146
	Pool34	NCI-H2228	SW1417	SW48
	Pool35	NCI_H2122	NCI-H146	NCI-H2228
	Pool21	HCC1937	HCT-15
	Pool61	HCC1937	HCT-15	LoVo	NCI_H2122	THP-1	NCI-H2228
	Pool51	HCT-15	LoVo	NCI_H2122	NCI-H146	NCI-H2228
	Pool52	NCI_H2122	NCI-H146	NCI-H2228	SW1417	SW48
	Pool53	LoVo	NCI_H2122	NCI-H146	NCI-H2228	SW1417
	Pool54	HCC1937	HCT-15	NCI-H2228	THP-1	LoVo
	Pool41	NCI-H2228	SW1417	SW48	THP-1
	Pool42	NCI-H146	NCI-H2228	SW1417	SW48
	Pool43	HCC1937	HCT-15	LoVo	NCI_H2122
	Pool44	HCT-15	LoVo	NCI_H2122	NCI-H146
	Pool45	LoVo	NCI_H2122	NCI-H146	NCI-H2228
	Pool31	HCC1937	HCT-15	LoVo
	Pool32	HCT-15	LoVo	NCI_H2122
	Pool22	HCT-15	LoVo
	Pool23	LoVo	NCI_H2122
	Pool24	NCI_H2122	NCI-H146
	Pool25	SW48	THP-1
