# Supplementary material for: High performance of targeted next generation sequencing on variance detection in clinical tumor specimens in comparison with current conventional methods
Source: J Exp Clin Cancer Res. 2017 Sep 7;36:121. doi: 10.1186/s13046-017-0591-4 (PMC5590190; doi:10.1186/s13046-017-0591-4)
Supplement: Supplementary file 4 — The gene list of targeted NGS platform. (XLSX 12 kb) [file 13046_2017_591_MOESM4_ESM.xlsx]

## Sheet: Sheet1
Gene mutation
ABL1	BCL2L2	CDK4	DDR2	FAS	GATA4	INPP4B	MAGI2	NF2	PIK3CG	RBM10	SOX9	TSC2
ABL2	BCL6	CDK6	DICER1	FAT1	GATA6	IRF2	MAP2K1	NFE2L2	PIK3R1	RET	SPEN	TSHR
ACVR1B	BCOR	CDK8	DNMT3A	FBXW7	GID4	IRF4	MAP2K2	NFKBIA	PIK3R2	RICTOR	SPOP	TYK2
ACVR2A	BCORL1	CDKN1A	DOT1L	FGF10	GLI1	IRS2	MAP2K4	NKX2-1	PKD2	RNF43	SPTA1	U2AF1
ADAM29	BIRC5	CDKN1B	EGF	FGF14	GLI2	ITK	MAP3K1	NOTCH1	PLA2G1B	ROCK1	SRC	VEGFA
AKT1	BLK	CDKN2A	EGFR	FGF19	GLI3	JAK1	MAP4K5	NOTCH2	PLCG2	ROCK2	SRMS	VHL
AKT2	BLM	CDKN2B	EP300	FGF23	GNA11	JAK2	MCL1	NOTCH3	PMS2	ROS1	STAG2	WEE1
AKT3	BMX	CDKN2C	EPHA2	FGF3	GNA13	JAK3	MDM2	NPM1	POLD1	RPTOR	STAT3	WEE2
ALK	BRAF	CEBPA	EPHA3	FGF4	GNAQ	JUN	MDM4	NRAS	POLE	RUNX1	STAT4	WISP3
AMER1	BRCA1	CHD2	EPHA5	FGF6	GNAS	KAT6A	MED12	NRG1	PPP2R1A	RUNX1T1	STK11	WT1
APC	BRCA2	CHD4	EPHA7	FGFR1	GPR124	KDM5A	MEF2B	NRG3	PRDM1	RXRA	STK24	XIAP
AR	BRD4	CHEK1	EPHB1	FGFR2	GRIN2A	KDM5C	MEN1	NSD1	PREX2	SDHA	SUFU	XPO1
ARAF	BRIP1	CHEK2	ERBB2	FGFR3	GRM3	KDM6A	MET	NTRK1	PRKAR1A	SDHB	SYK	YES1
ARFRP1	BTG1	CIC	ERBB3	FGFR4	GSK3B	KDR	MITF	NTRK2	PRKCI	SDHC	TAF1	ZBTB2
ARID1A	BTK	CRBN	ERBB4	FGR	H3F3A	KEAP1	MLH1	NTRK3	PRKDC	SDHD	TBX3	ZNF217
ARID1B	C11orf30	CREBBP	ERCC1	FH	HCK	KEL	MPL	NUP93	PRSS8	SETD2	TCF7L2	ZNF703
ARID2	CARD11	CRKL	ERG	FLCN	HGF	KIT	MRE11A	PAK3	PTCH1	SF3B1	TEK	ZNF750
ASXL1	CBFB	CRLF2	ERRFI1	FLT1	HNF1A	KLHL6	MS4A1	PALB2	PTEN	SIK1	TET2
ATM	CBL	CSF1R	ESR1	FLT3	HRAS	KMT2A	MSH2	PARK2	PTK2	SLIT2	TGFBR1
ATR	CCND1	CSK	EZH2	FLT4	HSD3B1	KMT2C	MSH6	PAX5	PTK6	SMAD2	TGFBR2
ATRX	CCND2	CSNK1A1	FAM135B	FOXL2	HSP90AA1	KMT2D	MST1R	PBRM1	PTPN11	SMAD3	TIE1
AURKA	CCND3	CTCF	FAM46C	FOXP1	IDH1	KRAS	MTOR	PDCD1LG2	QKI	SMAD4	TNFAIP3
AURKB	CCNE1	CTNNA1	FANCA	FRS2	IDH2	LCK	MUTYH	PDGFRA	RAC1	SMARCA4	TNFRSF14
AXIN1	CD274	CTNNB1	FANCC	FUBP1	IGF1R	LIMK1	MYC	PDGFRB	RAD50	SMARCB1	TNFSF11
AXL	CD79A	CUL3	FANCD2	FYN	IGF2	LMO1	MYCL	PDK1	RAD51	SMO	TNK2
BAP1	CD79B	CXCR4	FANCE	GABRA6	IKBKE	LRP1	MYCN	PIK3C2B	RAF1	SNCAIP	TOP1
BARD1	CDC73	CYLD	FANCF	GATA1	IKZF1	LRP1B	MYD88	PIK3CA	RANBP2	SOCS1	TOP2A
BCL2	CDH1	DAXX	FANCG	GATA2	IL7R	LYN	NEK11	PIK3CB	RARA	SOX10	TP53
BCL2L1	CDK12	DDR1	FANCL	GATA3	INHBA	LZTR1	NF1	PIK3CD	RB1	SOX2	TSC1
Gene fusion
ALK	BCR	BRAF	BRCA1	BRCA2	BRD4	ETV1	ETV4	ETV5	ETV6	FGFR1	FGFR2	FGFR3
MYB	NOTCH2	NTRK1	NTRK2	PDGFRA	RAF1	RARA	RET	ROS1	TMPRSS2	MET	DDR2
