# Supplementary material for: High performance of targeted next generation sequencing on variance detection in clinical tumor specimens in comparison with current conventional methods
Source: J Exp Clin Cancer Res. 2017 Sep 7;36:121. doi: 10.1186/s13046-017-0591-4 (PMC5590190; doi:10.1186/s13046-017-0591-4)
Supplement: Supplementary file 6 — The golden standard sites of SNP in DNA sample_pool2. (XLS 594 kb) [file 13046_2017_591_MOESM6_ESM.xls]

## Sheet: Table S6  The golden standard s
type	dbsnp	position	Pool2-EFI	position
real	rs2274351	chr10:104264107,C,T	0.286	chr10:104264107
real	rs2281879	chr10:104268877,G,C	0.5017	chr10:104268877
real	rs17114803	chr10:104386934,T,C	0.3377	chr10:104386934
real	rs12414407	chr10:104387019,T,C	0.6967	chr10:104387019
real	rs2556537	chr10:123241794,C,T	0.7955	chr10:123241794
real	rs2278202	chr10:123243197,G,A	0.0495	chr10:123243197
real	rs61731218	chr10:123246924,G,C	0.0449	chr10:123246924
real	rs35337478	chr10:123247550,G,A	0.0547	chr10:123247550
real	rs186606223	chr10:123247673,C,T	0.0451	chr10:123247673
real	rs41295623	chr10:123260503,T,C	0.0486	chr10:123260503
real	rs41295587	chr10:123263490,T,C	0.0467	chr10:123263490
real	rs1047100	chr10:123298158,T,C	0.699	chr10:123298158
real	rs755793	chr10:123310871,A,G	0.3471	chr10:123310871
real	rs200275522	chr10:123324001,C,T	0.0493	chr10:123324001
real	rs200369248	chr10:123325065,A,G	0.0504	chr10:123325065
real	rs3135733	chr10:123325244,C,T	0.0491	chr10:123325244
real	rs3135722	chr10:123353213,A,C	0.047	chr10:123353213
real	rs10900296	chr10:43572507,A,G	0.3	chr10:43572507
real	rs10900297	chr10:43572511,C,A	0.0533	chr10:43572511
real	rs12267460	chr10:43572832,G,A	0.1956	chr10:43572832
real	rs1800858	chr10:43595968,A,G	0.9987	chr10:43595968
real	rs141290380	chr10:43597920,C,T	0.0518	chr10:43597920
real	rs2435352	chr10:43600689,A,G	0.3028	chr10:43600689
real	rs57098408	chr10:43601806,G,A	0.0421	chr10:43601806
real	rs9282835	chr10:43606650,C,T	0.0504	chr10:43606650
real	rs1800860	chr10:43606687,A,G	0.9016	chr10:43606687
real	rs78601594	chr10:43608653,G,A	0.0526	chr10:43608653
real	rs112675631	chr10:43608807,G,T	0.0998	chr10:43608807
real	rs1799939	chr10:43610119,G,A	0.1024	chr10:43610119
real	rs1864400	chr10:43610366,G,A	0.8036	chr10:43610366
real	rs1864399	chr10:43610455,T,C	0.8513	chr10:43610455
real	rs2742233	chr10:43610558,C,T	0.7533	chr10:43610558
real	rs141138034	chr10:43611580,G,A	0.0501	chr10:43611580
real	rs741968	chr10:43611708,A,G	0.7957	chr10:43611708
real	rs74135468	chr10:43611779,C,T	0.0489	chr10:43611779
real	rs2256550	chr10:43611865,T,C	0.4907	chr10:43611865
real	rs147601354	chr10:43612225,G,C	0.0524	chr10:43612225
real	rs1800861	chr10:43613843,G,T	0.7442	chr10:43613843
real	rs1800862	chr10:43615094,C,T	0.0523	chr10:43615094
real	rs2472737	chr10:43615505,G,A	0.0963	chr10:43615505
real	rs1800863	chr10:43615633,C,G	0.0973	chr10:43615633
real	rs138798271	chr10:43619095,C,T	0.0491	chr10:43619095
real	rs2075912	chr10:43622217,T,C	0.8013	chr10:43622217
real	rs149939582	chr10:43622282,T,C	0.0532	chr10:43622282
real	rs2075913	chr10:43622368,T,A	0.658	chr10:43622368
real	rs11567887	chr10:8097559,C,T	0.0899	chr10:8097559
real	rs412359	chr10:8097561,C,T	0.0495	chr10:8097561
real	rs138345596	chr10:8097687,C,T	0.0481	chr10:8097687
real	rs2228254	chr10:8100632,T,C	0.1503	chr10:8100632
real	rs422628	chr10:8111409,C,T	0.6432	chr10:8111409
real	rs35979531	chr10:89725121,T,C	0.0457	chr10:89725121
real	rs4987907	chr11:108099888,A,G	0.0466	chr11:108099888
real	rs55674039	chr11:108099898,C,T	0.0512287	chr11:108099898
real	rs2234997	chr11:108106443,T,A	0.2442	chr11:108106443
real	rs3218707	chr11:108114727,G,C	0.0471	chr11:108114727
real	rs2235003	chr11:108114840,T,C	0.0994	chr11:108114840
real	rs1800727	chr11:108119770,C,G	0.0934	chr11:108119770
real	rs4987943	chr11:108121446,A,G	0.1603	chr11:108121446
real	rs2235000	chr11:108121733,G,A	0.1412	chr11:108121733
real	rs2227924	chr11:108122592,C,G	0.0538	chr11:108122592
real	rs2229019	chr11:108127010,C,T	0.0525	chr11:108127010
real	rs3218673	chr11:108138045,C,T	0.0538	chr11:108138045
real	rs2234994	chr11:108139120,G,T	0.1506	chr11:108139120
real	rs3218687	chr11:108139183,A,G	0.0542	chr11:108139183
real	rs3092842	chr11:108155205,G,T	0.0514	chr11:108155205
real	rs3092856	chr11:108159732,C,T	0.1433	chr11:108159732
real	rs3218678	chr11:108165634,A,G	0.2446	chr11:108165634
real	rs659243	chr11:108183167,A,G	1	chr11:108183167
real	rs3212321	chr11:108186653,T,C	0.0585	chr11:108186653
real	rs3218677	chr11:108192159,G,T	0.0474	chr11:108192159
real	rs4988111	chr11:108198391,T,C	0.0531	chr11:108198391
real	rs79536981	chr1:11167479,G,A	0.0485	chr1:11167479
real	rs1148479	chr1:11172997,T,C	0.0435	chr1:11172997
real	rs17235654	chr1:11174331,T,C	0.1077	chr1:11174331
real	rs1148477	chr1:11174850,C,T	0.0496	chr1:11174850
real	rs2275523	chr1:11174851,G,A	0.1	chr1:11174851
real	rs11121691	chr1:11181327,C,T	0.4605	chr1:11181327
real	rs17235633	chr1:11181457,G,T	0.0839	chr1:11181457
real	rs55951261	chr1:11182063,G,A	0.0989	chr1:11182063
real	rs199620348	chr11:118347557,G,T	0.0517	chr11:118347557
real	rs76721917	chr11:118373911,C,G	0.0506	chr11:118373911
real	rs145943534	chr11:118374647,C,T	0.0488	chr11:118374647
real	rs9332842	chr11:118375568,T,A	0.1026	chr11:118375568
real	rs2275527	chr1:11190646,G,A	0.4411	chr1:11190646
real	rs17848553	chr1:11190730,G,A	0.1	chr1:11190730
real	rs2227987	chr11:119142514,T,C	0.0497	chr11:119142514
real	rs77284821	chr11:119145667,A,G	0.1042	chr11:119145667
real	rs2511854	chr11:119146659,G,C	0.7448	chr11:119146659
real	rs1893177	chr11:119170362,C,T	0.1043	chr11:119170362
real	rs28730682	chr1:11199518,T,C	0.1	chr1:11199518
real	rs17848548	chr1:11199541,G,A	0.1	chr1:11199541
real	rs202113962	chr1:11199608,G,A	0.0502	chr1:11199608
real	rs1057079	chr1:11205058,C,T	0.1509	chr1:11205058
real	rs79908494	chr11:125496748,C,T	0.0463	chr11:125496748
real	rs521102	chr11:125514573,G,A	0.1966	chr11:125514573
real	rs139702595	chr11:125514584,T,G	0.0457	chr11:125514584
real	rs506504	chr11:125525195,A,G	0.9994	chr11:125525195
real	rs1064261	chr1:11288758,G,A	0.3482	chr1:11288758
real	rs77132482	chr1:11291512,G,A	0.1	chr1:11291512
real	rs79942701	chr1:11298583,G,A	0.1	chr1:11298583
real	rs1135172	chr1:11301714,A,G	0.2517	chr1:11301714
real	rs12141961	chr1:11303153,C,A	0.0966	chr1:11303153
real	rs28730694	chr1:11308074,G,A	0.1	chr1:11308074
real	rs75596628	chr1:11316342,C,T	0.0557	chr1:11316342
real	rs9724641	chr1:115251319,C,T	0.1541	chr1:115251319
real	rs114636410	chr1:115256457,T,C	0.0533	chr1:115256457
real	rs577550086	chr1:115258827,T,G	0.0457	chr1:115258827
real	rs538668088	chr1:115258830,C,G	0.2222	chr1:115258830
real	rs865443	chr1:118165577,C,G	0.34979	chr1:118165577
real	rs1627787	chr1:118165973,C,T	0.4443	chr1:118165973
real	rs2884587	chr1:118166096,C,T	0.0494	chr1:118166096
real	rs6685892	chr1:120458004,A,T	0.3463	chr1:120458004
real	rs35216058	chr1:120458866,T,C	0.0481	chr1:120458866
real	rs114764902	chr1:120466721,C,T	0.0547	chr1:120466721
real	rs17024521	chr1:120466754,G,C	0.1187	chr1:120466754
real	rs17024525	chr1:120468425,G,A	0.0433	chr1:120468425
real	rs2453056	chr1:120477998,C,A	0.6022	chr1:120477998
real	rs7543643	chr1:120480583,G,A	0.0971	chr1:120480583
real	rs77194332	chr1:120483327,A,G	0.047	chr1:120483327
real	rs7534585	chr1:120496119,A,T	0.3482	chr1:120496119
real	rs7534586	chr1:120496127,A,C	0.3547	chr1:120496127
real	rs7533978	chr1:120512303,G,A	0.1	chr1:120512303
real	rs2453040	chr1:120529750,A,C	0.3526	chr1:120529750
real	rs4021006	chr1:120612006,G,A	0.2051	chr1:120612006
real	rs61732764	chr11:2154293,C,T	0.0473	chr11:2154293
real	rs1803647	chr11:2154819,G,C	0.0515	chr11:2154819
real	rs3213233	chr11:2154921,G,C	0.1029	chr11:2154921
real	rs80080270	chr11:2161488,G,C	0.1481	chr11:2161488
real	rs183269887	chr11:22646520,T,C	0.0497	chr11:22646520
real	rs7103674	chr11:22646733,C,A	0.0453	chr11:22646733
real	rs151253274	chr11:22647261,G,A	0.0534	chr11:22647261
real	rs3740615	chr11:22647366,G,A	0.097	chr11:22647366
real	rs1799937	chr11:32410774,A,G	0.6487	chr11:32410774
real	rs16754	chr11:32417945,T,C	0.1972	chr11:32417945
real	rs2234590	chr11:32421533,T,C	0.0546	chr11:32421533
real	rs2234583	chr11:32456298,G,A	0.399	chr11:32456298
real	rs1799925	chr11:32456562,G,A	0.1	chr11:32456562
real	rs2234582	chr11:32456694,C,A	0.5576	chr11:32456694
real	rs199766529	chr1:150551310,C,A	0.048	chr1:150551310
real	rs75018646	chr1:150551419,T,C	0.154	chr1:150551419
real	rs12628	chr11:534242,A,G	0.2964	chr11:534242
real	rs1800601	chr1:156785617,G,A	0.5987	chr1:156785617
real	rs570123832	chr1:156830688,A,G	0.0493	chr1:156830688
real	rs79678945	chr1:156834187,G,A	0.0492	chr1:156834187
real	rs80026148	chr1:156834512,C,T	0.0539	chr1:156834512
real	rs41267425	chr1:156836782,C,A	0.05	chr1:156836782
real	rs55909005	chr1:156838432,C,T	0.0555	chr1:156838432
real	rs137994522	chr1:156843514,C,T	0.0523	chr1:156843514
real	rs142804759	chr1:156844067,C,T	0.0502	chr1:156844067
real	rs56320207	chr1:156844777,G,A	0.0488	chr1:156844777
real	rs6334	chr1:156846233,G,A	0.1009	chr1:156846233
real	rs6335	chr1:156846287,C,T	0.0535	chr1:156846287
real	rs6338	chr1:156848968,C,T	0.2873	chr1:156848968
real	rs6337	chr1:156848995,C,T	0.1	chr1:156848995
real	rs12076232	chr1:156849775,T,C	0.443	chr1:156849775
real	rs34271945	chr1:156849796,A,G	0.1023	chr1:156849796
real	rs10927871	chr1:16237577,G,T	0.2426	chr1:16237577
real	rs12063905	chr1:16242620,C,A	0.0485	chr1:16242620
real	rs150287716	chr1:16245979,A,T	0.0493	chr1:16245979
real	rs74054882	chr1:16254571,G,A	0.2429	chr1:16254571
real	rs848208	chr1:16255644,C,T	0.049	chr1:16255644
real	rs848209	chr1:16256007,T,C	0.8505	chr1:16256007
real	rs116547444	chr1:16257645,T,C	0.0463	chr1:16257645
real	rs58017855	chr1:16259143,G,A	0.0999	chr1:16259143
real	rs848210	chr1:16259813,A,G	0.8497	chr1:16259813
real	rs115746085	chr1:16260392,A,G	0.0466	chr1:16260392
real	rs848211	chr1:16260916,C,T	0.0484	chr1:16260916
real	rs61749277	chr1:16262404,C,T	0.0509	chr1:16262404
real	rs57175033	chr1:16264116,C,T	0.1	chr1:16264116
real	rs72885811	chr1:16265759,C,T	0.1	chr1:16265759
real	rs41269155	chr1:16265904,T,A	0.0444	chr1:16265904
real	rs76156815	chr1:162722881,C,T	0.1037	chr1:162722881
real	rs2271305	chr1:162724636,T,C	0.0515	chr1:162724636
real	rs2298258	chr1:162737116,C,G	0.3402	chr1:162737116
real	rs1355287	chr1:162743418,G,T	0.9996	chr1:162743418
real	rs1972086	chr1:162750208,C,T	0.4531	chr1:162750208
real	rs2959656	chr11:64572018,T,C	0.694	chr11:64572018
real	rs540012	chr11:64572557,A,G	0.941	chr11:64572557
real	rs2071313	chr11:64572602,G,A	0.0493	chr11:64572602
real	rs77461664	chr11:64575158,G,A	0.0586	chr11:64575158
real	rs10907223	chr1:16459745,G,A	0.404	chr1:16459745
real	rs3862792	chr11:69462856,C,T	0.1391	chr11:69462856
real	rs9344	chr11:69462910,G,A	0.1576	chr11:69462910
real	rs3212892	chr11:69465860,A,G	0.3416	chr11:69465860
real	rs35420992	chr11:69625385,C,T	0.0458	chr11:69625385
real	rs41538178	chr11:69633633,C,A	0.14	chr11:69633633
real	rs73493461	chr11:76163008,T,C	0.043	chr11:76163008
real	rs61741528	chr11:76174909,C,A	0.0478	chr11:76174909
real	rs4245443	chr11:76183924,A,G	0.3009	chr11:76183924
real	rs75860729	chr11:76224616,T,A	0.0509	chr11:76224616
real	rs2508740	chr11:76227182,G,A	0.3964	chr11:76227182
real	rs3753051	chr11:76257215,T,C	0.0956	chr11:76257215
real	rs28914533	chr1:179090735,A,G	0.044	chr1:179090735
real	rs1042359	chr11:8246181,A,G	0.2964	chr11:8246181
real	rs204930	chr11:8284860,G,T	0.0986	chr11:8284860
real	rs176083	chr11:8284981,A,C	1	chr11:8284981
real	rs204929	chr11:8284995,T,C	0.6426	chr11:8284995
real	rs2071458	chr11:8285124,A,C	0.1	chr11:8285124
real	rs116358657	chr1:193202153,A,G	0.1035	chr1:193202153
real	rs641936	chr11:94197260,A,G	0.2965	chr11:94197260
real	rs13447632	chr11:94204814,T,C	0.0477	chr11:94204814
real	rs535801	chr11:94212048,C,T	0.249	chr11:94212048
real	rs496797	chr11:94225807,C,T	0.6389	chr11:94225807
real	rs497763	chr11:94225920,C,T	0.4376	chr11:94225920
real	rs4252697	chr1:204501383,C,T	0.1468	chr1:204501383
real	rs4252717	chr1:204512100,T,C	0.2537	chr1:204512100
real	rs61748997	chr1:204515942,A,C	0.0482	chr1:204515942
real	rs4252743	chr1:204518824,A,T	0.0484	chr1:204518824
real	rs1539242	chr1:206647742,A,G	0.9995	chr1:206647742
real	rs1539243	chr1:206647787,T,C	0.7971	chr1:206647787
real	rs1059704	chr1:206648378,G,A	0.2594	chr1:206648378
real	rs1136841	chr1:206649528,C,T	0.0529	chr1:206649528
real	rs2297545	chr1:206651107,G,A	0.3035	chr1:206651107
real	rs2297544	chr1:206651143,G,A	0.0511	chr1:206651143
real	rs41297606	chr1:206652500,A,G	0.2563	chr1:206652500
real	rs12059562	chr1:206665052,C,T	0.151	chr1:206665052
real	rs41299894	chr1:206669442,T,C	0.0495	chr1:206669442
real	rs7972574	chr12:112856954,G,C	0.1014	chr12:112856954
real	rs61736914	chr12:112888239,C,T	0.1475	chr12:112888239
real	rs12301915	chr12:112919869,C,A	0.0862	chr12:112919869
real	rs78115331	chr12:115112554,A,T	0.0498	chr12:115112554
real	rs141004177	chr12:115112586,T,C	0.0486	chr12:115112586
real	rs35069811	chr12:115118722,G,A	0.0976	chr12:115118722
real	rs515746	chr12:115118997,G,A	0.55	chr12:115118997
real	rs2071150	chr12:12023023,C,G	0.4468	chr12:12023023
real	rs2239171	chr12:12023773,C,A	0.4547	chr12:12023773
real	rs75373755	chr12:12023780,A,G	0.0496	chr12:12023780
real	rs73066181	chr12:12023843,C,A	0.0508	chr12:12023843
real	rs2239172	chr12:12023941,C,T	0.3504	chr12:12023941
real	rs77532135	chr12:12025051,C,T	0.0508	chr12:12025051
real	rs2238132	chr12:12025110,A,G	0.2459	chr12:12025110
real	rs74412977	chr12:12025240,G,A	0.1505	chr12:12025240
real	rs2739091	chr12:12025363,A,C	0.5993	chr12:12025363
real	rs114150269	chr12:12025723,C,T	0.0485	chr12:12025723
real	rs12308261	chr12:12025881,T,C	0.0533	chr12:12025881
real	rs2710296	chr12:12025940,C,T	0.0516	chr12:12025940
real	rs11612568	chr12:12027666,A,G	0.037	chr12:12027666
real	rs17818396	chr12:12027745,A,C	0.0518	chr12:12027745
real	rs535304971	chr12:12027981,A,T	0.0194	chr12:12027981
real	rs2739093	chr12:12028157,G,T	0.1479	chr12:12028157
real	rs186860300	chr12:12028382,C,A	0.0524	chr12:12028382
real	rs143567293	chr12:12028629,T,G	0.051	chr12:12028629
real	rs74740634	chr12:12029502,C,T	0.0495	chr12:12029502
real	rs2723838	chr12:12029748,G,A	0.8007	chr12:12029748
real	rs2855710	chr12:12030052,A,C	0.7965	chr12:12030052
real	rs2739101	chr12:12030117,A,G	0.7419	chr12:12030117
real	rs9943820	chr12:12030231,A,G	0.0434	chr12:12030231
real	rs2855711	chr12:12030306,A,G	0.5517	chr12:12030306
real	rs141932646	chr12:12030530,A,G	0.0479	chr12:12030530
real	rs78945656	chr12:12031210,T,G	0.0979	chr12:12031210
real	rs2238133	chr12:12031465,A,C	0.9039	chr12:12031465
real	rs146878864	chr12:12031678,G,A	0.0501	chr12:12031678
real	rs2723818	chr12:12031762,G,A	0.5463	chr12:12031762
real	rs74060901	chr12:12031829,T,C	0.1952	chr12:12031829
real	rs16907479	chr12:12032204,G,C	0.1433	chr12:12032204
real	rs77996340	chr12:12032360,A,G	0.0956	chr12:12032360
real	rs11832110	chr12:12033536,C,T	0.2	chr12:12033536
real	rs4763730	chr12:12033570,C,G	0.7027	chr12:12033570
real	rs41505647	chr12:12033764,C,A	0.0495	chr12:12033764
real	rs4763731	chr12:12033871,C,T	0.5988	chr12:12033871
real	rs7137687	chr12:12034220,G,A	0.0949	chr12:12034220
real	rs7138449	chr12:12034786,G,T	0.0484	chr12:12034786
real	rs7313247	chr12:12034818,T,C	0.1424	chr12:12034818
real	rs113816916	chr12:12034840,A,C	0.1497	chr12:12034840
real	rs58815511	chr12:12034979,G,C	0.3011	chr12:12034979
real	rs11054481	chr12:12035282,C,G	0.1958	chr12:12035282
real	rs2710310	chr12:12035649,C,T	0.2008	chr12:12035649
real	rs2739085	chr12:12035664,A,G	0.2443	chr12:12035664
real	rs2710311	chr12:12035714,C,T	0.2433	chr12:12035714
real	rs114312821	chr12:12036042,A,G	0.0465	chr12:12036042
real	rs73281341	chr12:12036197,A,C	0.0471	chr12:12036197
real	rs2238134	chr12:12036529,A,G	0.0961	chr12:12036529
real	rs16907480	chr12:12036821,T,C	0.2	chr12:12036821
real	rs2071163	chr12:12037081,G,A	0.0492	chr12:12037081
real	rs16907485	chr12:12037089,T,C	0.0462	chr12:12037089
real	rs10845416	chr12:12037178,G,A	0.1004	chr12:12037178
real	rs10845417	chr12:12037318,C,G	0.1	chr12:12037318
real	rs2066827	chr12:12871099,T,G	0.5914	chr12:12871099
real	rs712	chr12:25362552,A,C	0.1667	chr12:25362552
real	rs1137282	chr12:25362777,A,G	0.1455	chr12:25362777
real	rs12313763	chr12:25362854,C,T	0.2891	chr12:25362854
real	rs4362222	chr12:25368462,C,T	0.9997	chr12:25368462
real	rs75552739	chr12:401880,T,A	0.0459	chr12:401880
real	rs2229351	chr12:406292,G,A	0.3907	chr12:406292
real	rs7314955	chr12:416293,T,C	0.0446	chr12:416293
real	rs11062385	chr12:427575,A,G	0.3939	chr12:427575
real	rs74055635	chr12:432759,T,C	0.0488	chr12:432759
real	rs77764554	chr1:243736255,G,A	0.0542	chr1:243736255
real	rs2168812	chr1:243777066,G,A	0.5756	chr1:243777066
real	rs3217805	chr12:4388084,C,G	0.2499	chr12:4388084
real	rs4980885	chr12:442620,C,T	0.4037	chr12:442620
real	rs7955866	chr12:4479549,G,A	0.0517	chr12:4479549
real	rs13312792	chr12:4479842,C,A	0.0509	chr12:4479842
real	rs7961645	chr12:4543487,T,A	0.1029	chr12:4543487
real	rs2241280	chr12:4553332,A,G	0.4985	chr12:4553332
real	rs2241279	chr12:4553383,A,G	0.4978	chr12:4553383
real	rs11611403	chr12:4554413,C,T	0.3486	chr12:4554413
real	rs7358740	chr12:4554548,G,C	0.6492	chr12:4554548
real	rs11613495	chr12:4554630,A,G	0.1456	chr12:4554630
real	rs151327096	chr12:46230510,A,C	0.0496	chr12:46230510
real	rs185913937	chr12:46243935,G,A	0.0508	chr12:46243935
real	rs114470162	chr12:46244670,A,G	0.0451	chr12:46244670
real	rs7296694	chr12:46245077,G,A	0.1978	chr12:46245077
real	rs150136669	chr12:46246206,G,T	0.0509	chr12:46246206
real	rs61741940	chr12:46246248,C,T	0.0474	chr12:46246248
real	rs116531573	chr12:46246398,G,A	0.0483	chr12:46246398
real	rs2229352	chr12:463248,G,C	0.0477	chr12:463248
real	rs4870	chr1:2488153,A,G	0.5896	chr1:2488153
real	rs11573980	chr1:2491132,T,G	0.0981	chr1:2491132
real	rs2234161	chr1:2491205,C,T	0.6555	chr1:2491205
real	rs2234164	chr1:2491341,C,T	0.0514	chr1:2491341
real	rs11573986	chr1:2492123,G,A	0.046	chr1:2492123
real	rs76226023	chr12:493353,T,C	0.0502	chr12:493353
real	rs182337150	chr12:49421544,C,T	0.0514	chr12:49421544
real	rs74830946	chr12:49422826,A,G	0.1008	chr12:49422826
real	rs75340924	chr12:49422857,C,T	0.0509	chr12:49422857
real	rs11168830	chr12:49424534,G,A	0.1959	chr12:49424534
real	rs77980064	chr12:49424865,C,T	0.0996	chr12:49424865
real	rs189357192	chr12:49425386,T,C	0.048	chr12:49425386
real	rs3782357	chr12:49427652,C,T	0.5055	chr12:49427652
real	rs2234167	chr1:2494330,G,A	0.1467	chr1:2494330
real	rs116686402	chr12:49433356,G,A	0.1027	chr12:49433356
real	rs202244933	chr12:49433415,G,A	0.0869	chr12:49433415
real	rs10747559	chr12:49434074,C,A	0.2532	chr12:49434074
real	rs78966570	chr12:49435814,C,T	0.0548	chr12:49435814
real	rs190995850	chr12:49435905,T,C	0.049	chr12:49435905
real	rs77794669	chr12:49436005,C,T	0.1006	chr12:49436005
real	rs75783546	chr12:49436121,G,A	0.0992	chr12:49436121
real	rs111924728	chr12:49437753,G,A	0.1026	chr12:49437753
real	rs114731584	chr12:49438253,A,G	0.0998	chr12:49438253
real	rs12304391	chr12:49438347,T,C	0.0479	chr12:49438347
real	rs2241726	chr12:49444545,G,A	0.145	chr12:49444545
real	rs1064210	chr12:49446040,C,T	0.1524	chr12:49446040
real	rs116581518	chr12:498057,T,C	0.0563	chr12:498057
real	rs201074442	chr12:498285,C,T	0.0546	chr12:498285
real	rs74094518	chr12:56473890,T,A	0.0752	chr12:56473890
real	rs2271194	chr12:56477694,A,T	0.3832	chr12:56477694
real	rs73338402	chr12:56478682,A,G	0.155	chr12:56478682
real	rs181659329	chr12:56490306,C,A	0.0515	chr12:56490306
real	rs75518415	chr12:56491753,G,A	0.0515	chr12:56491753
real	rs2292238	chr12:56493822,A,C	0.1446	chr12:56493822
real	rs2271189	chr12:56494991,G,A	0.0991	chr12:56494991
real	rs75064496	chr12:56495162,A,C	0.1991	chr12:56495162
real	rs812826	chr12:56495306,C,T	0.1396	chr12:56495306
real	rs2270777	chr12:58145156,C,T	0.2031	chr12:58145156
real	rs56410897	chr12:69207324,C,A	0.0936	chr12:69207324
real	rs769412	chr12:69233215,A,G	0.0957	chr12:69233215
real	rs61756316	chr1:27102188,A,G	0.2516	chr1:27102188
real	rs2231879	chr1:27942176,T,C	0.5447	chr1:27942176
real	rs28399544	chr12:92537810,T,C	0.0514	chr12:92537810
real	rs28399541	chr12:92537956,T,C	0.0477	chr12:92537956
real	rs1865434	chr13:110408608,C,T	0.8992	chr13:110408608
real	rs1805097	chr13:110435231,C,T	0.1582	chr13:110435231
real	rs9583424	chr13:110435302,T,C	0.4363	chr13:110435302
real	rs35927012	chr13:110435406,C,T	0.1548	chr13:110435406
real	rs12853546	chr13:110435914,G,A	0.1922	chr13:110435914
real	rs4773092	chr13:110435953,A,G	0.5984	chr13:110435953
real	rs3742210	chr13:110436232,G,A	0.6033	chr13:110436232
real	rs149938925	chr13:26828933,C,T	0.0454	chr13:26828933
real	rs12184578	chr13:26927833,T,C	0.0464	chr13:26927833
real	rs9943935	chr13:26927852,G,A	0.434	chr13:26927852
real	rs74041526	chr13:28578209,C,G	0.0436	chr13:28578209
real	rs56027115	chr13:28578213,C,T	0.046	chr13:28578213
real	rs144397269	chr13:28578253,C,T	0.0498	chr13:28578253
real	rs141776256	chr13:28597463,G,A	0.0462	chr13:28597463
real	rs115466624	chr13:28608283,G,A	0.1009	chr13:28608283
real	rs34374211	chr13:28608459,T,C	0.0997	chr13:28608459
real	rs35958982	chr13:28608473,C,T	0.1541	chr13:28608473
real	rs2491227	chr13:28609825,A,G	0.5382	chr13:28609825
real	rs2491231	chr13:28610183,A,G	0.5368	chr13:28610183
real	rs9507985	chr13:28623699,G,T	0.1417	chr13:28623699
real	rs9513004	chr13:28623759,C,T	0.1408	chr13:28623759
real	rs1933437	chr13:28624294,G,A	0.3511	chr13:28624294
real	rs80133756	chr13:28624374,G,T	0.0511	chr13:28624374
real	rs7338903	chr13:28636084,G,A	0.8986	chr13:28636084
real	rs62636526	chr13:28644747,C,G	0.0535	chr13:28644747
real	rs12872889	chr13:28674628,T,C	0.7021	chr13:28674628
real	rs7993418	chr13:28883061,G,A	0.3882	chr13:28883061
real	rs2296189	chr13:28893642,A,G	0.1449	chr13:28893642
real	rs113423768	chr13:28913493,A,G	0.0428	chr13:28913493
real	rs11843776	chr13:28959077,G,A	0.1501	chr13:28959077
real	rs2296284	chr13:28963676,G,A	0.1058	chr13:28963676
real	rs2296283	chr13:28963702,G,A	0.266	chr13:28963702
real	rs7983774	chr13:28964325,G,A	0.1466	chr13:28964325
real	rs61763178	chr13:29001430,G,A	0.0527	chr13:29001430
real	rs138828478	chr13:29001860,C,T	0.0478	chr13:29001860
real	rs1799943	chr13:32890572,G,A	0.0998	chr13:32890572
real	rs76874770	chr13:32890587,C,T	0.0481	chr13:32890587
real	rs11571622	chr13:32900440,A,T	0.0462	chr13:32900440
real	rs766173	chr13:32906480,A,C	0.0514	chr13:32906480
real	rs144848	chr13:32906729,A,C	0.1516	chr13:32906729
real	rs1801439	chr13:32906980,A,G	0.0497	chr13:32906980
real	rs11571651	chr13:32910351,G,T	0.0527	chr13:32910351
real	rs1801499	chr13:32910721,T,C	0.0479	chr13:32910721
real	rs1799944	chr13:32911463,A,G	0.0519	chr13:32911463
real	rs1801406	chr13:32911888,A,G	0.1966	chr13:32911888
real	rs543304	chr13:32912299,T,C	0.1946	chr13:32912299
real	rs56248502	chr13:32912582,A,C	0.0477	chr13:32912582
real	rs206075	chr13:32913055,A,G	0.8488	chr13:32913055
real	rs11571657	chr13:32914132,T,G	0.0469	chr13:32914132
real	rs1799955	chr13:32929232,A,G	0.2473	chr13:32929232
real	rs169547	chr13:32929387,T,C	0.8495	chr13:32929387
real	rs11147489	chr13:32929478,C,T	0.0418	chr13:32929478
real	rs61754138	chr13:32931887,G,A	0.0474	chr13:32931887
real	rs9534262	chr13:32936646,T,C	0.4966	chr13:32936646
real	rs4987047	chr13:32953529,A,T	0.1004	chr13:32953529
real	rs56309455	chr13:32972771,C,T	0.0454	chr13:32972771
real	rs1801426	chr13:32972884,A,G	0.0466	chr13:32972884
real	rs198617	chr13:48919358,T,G	0.8534	chr13:48919358
real	rs3092901	chr13:48919381,A,G	0.0434	chr13:48919381
real	rs200658795	chr13:48954178,A,G	0.0466	chr13:48954178
real	rs4151539	chr13:48955458,C,G	0.0993	chr13:48955458
real	rs3020646	chr13:49051012,C,T	0.7909	chr13:49051012
real	rs3092904	chr13:49051481,T,A	0.0509	chr13:49051481
real	rs3134614	chr1:40363054,G,C	0.9994	chr1:40363054
real	rs115197624	chr1:40364683,C,A	0.0514	chr1:40364683
real	rs1130233	chr14:105239894,C,T	0.2447	chr14:105239894
real	rs571107606	chr14:105239953,C,T	0.0479	chr14:105239953
real	rs2230506	chr14:105241304,G,A	0.0997	chr14:105241304
real	rs3730345	chr14:105241399,C,T	0.0471	chr14:105241399
real	rs34670300	chr14:105241422,G,A	0.0486	chr14:105241422
real	rs3730344	chr14:105241576,G,A	0.1447	chr14:105241576
real	rs3730358	chr14:105246407,G,A	0.0985	chr14:105246407
real	rs2231300	chr14:23777081,G,A	0.1956	chr14:23777081
real	rs2231301	chr14:23777099,G,A	0.1524	chr14:23777099
real	rs910332	chr14:23777374,A,G	0.9993	chr14:23777374
real	rs114093099	chr14:23778395,A,G	0.0519	chr14:23778395
real	rs28727519	chr14:23778408,T,G	0.0934	chr14:23778408
real	rs1950252	chr14:23778698,A,G	0.8943	chr14:23778698
real	rs2239579	chr14:23790059,T,C	0.1525	chr14:23790059
real	rs8904	chr14:35871217,G,A	0.6924	chr14:35871217
real	rs2233412	chr14:35872989,G,A	0.0477	chr14:35872989
real	rs1957106	chr14:35873770,G,A	0.2525	chr14:35873770
real	rs147542347	chr14:36986596,C,A	0.0549	chr14:36986596
real	rs1199039	chr1:43784956,A,G	0.046	chr1:43784956
real	rs17292650	chr1:43803807,G,T	0.1003	chr1:43803807
real	rs6086	chr1:43803900,G,A	0.1514	chr1:43803900
real	rs17572791	chr1:43805093,T,C	0.049	chr1:43805093
real	rs16830693	chr1:43805240,A,G	0.1952	chr1:43805240
real	rs149625825	chr1:43817977,G,A	0.0486	chr1:43817977
real	rs3219497	chr1:45795027,C,T	0.0486	chr1:45795027
real	rs144616312	chr1:45795028,G,T	0.055	chr1:45795028
real	rs3219489	chr1:45797505,C,G	0.3011	chr1:45797505
real	rs149334084	chr1:45797711,A,G	0.048	chr1:45797711
real	rs3219487	chr1:45798555,T,C	0.9995	chr1:45798555
real	rs2241119	chr14:81558965,A,G	0.5899	chr14:81558965
real	rs2075179	chr14:81562998,T,C	0.5973	chr14:81562998
real	rs7148964	chr14:81574816,G,C	0.2046	chr14:81574816
real	rs3783942	chr14:81574959,A,G	0.5925	chr14:81574959
real	rs3783941	chr14:81575005,C,A	0.6039	chr14:81575005
real	rs147279240	chr14:81575229,G,A	0.0595	chr14:81575229
real	rs115815771	chr14:81610337,G,A	0.0517	chr14:81610337
real	rs1991517	chr14:81610583,G,C	0.9045	chr14:81610583
real	rs61743974	chr14:81610634,C,G	0.0963	chr14:81610634
real	rs1043141	chr1:51439777,C,T	0.0486	chr1:51439777
real	rs16949939	chr15:66729250,C,T	0.0515	chr15:66729250
real	rs41306345	chr15:66782048,C,T	0.0956	chr15:66782048
real	rs1560975	chr15:88423463,C,T	0.1965	chr15:88423463
real	rs529348865	chr15:88428900,A,T	0.0502	chr15:88428900
real	rs2229909	chr15:88576215,G,A	0.1474	chr15:88576215
real	rs1863480	chr15:88679785,G,A	1	chr15:88679785
real	rs1128994	chr15:88680684,G,A	0.3477	chr15:88680684
real	rs116050188	chr15:88726634,C,T	0.0467	chr15:88726634
real	rs144377346	chr15:88799244,C,T	0.0485	chr15:88799244
real	rs11540478	chr15:90628537,G,A	0.1943	chr15:90628537
real	rs61737003	chr15:90628591,G,A	0.2625	chr15:90628591
real	rs16943901	chr15:90630372,T,C	0.0511	chr15:90630372
real	rs369445642	chr15:90645600,A,G	0.044	chr15:90645600
real	rs28384988	chr15:91292908,A,G	0.0507	chr15:91292908
real	rs28385010	chr15:91303534,A,T	0.0485	chr15:91303534
real	rs28385028	chr15:91308611,C,T	0.0486	chr15:91308611
real	rs3815003	chr15:91312823,T,C	0.5968	chr15:91312823
real	rs2227935	chr15:91326099,C,T	0.0471	chr15:91326099
real	rs2227933	chr15:91337479,G,A	0.1878	chr15:91337479
real	rs17273842	chr15:91341599,T,G	0.1498	chr15:91341599
real	rs2227934	chr15:91346923,C,A	0.148	chr15:91346923
real	rs142928725	chr15:91347430,G,A	0.0524	chr15:91347430
real	rs28385141	chr15:91347451,G,A	0.0493	chr15:91347451
real	rs1063147	chr15:91354505,C,T	0.157833	chr15:91354505
real	rs11688	chr1:59247993,C,T	0.0982	chr1:59247993
real	rs537077141	chr1:59248190,C,T	0.0561	chr1:59248190
real	rs4647014	chr1:59248221,G,A	0.0932	chr1:59248221
real	rs2760499	chr1:59248813,G,C	0.8922	chr1:59248813
real	rs34868731	chr15:99250933,G,T	0.1056	chr15:99250933
real	rs7174918	chr15:99251356,C,T	0.2446	chr15:99251356
real	rs35171849	chr15:99434759,C,T	0.048	chr15:99434759
real	rs34430460	chr15:99434777,C,T	0.0503	chr15:99434777
real	rs56303650	chr15:99434798,G,A	0.0493	chr15:99434798
real	rs114021142	chr15:99440161,C,T	0.0474	chr15:99440161
real	rs36108138	chr15:99454539,C,A	0.0384	chr15:99454539
real	rs61740877	chr15:99454555,G,A	0.0505	chr15:99454555
real	rs3743262	chr15:99465473,C,T	0.096	chr15:99465473
real	rs1464430	chr15:99467934,A,C	0.6452	chr15:99467934
real	rs35449468	chr15:99478057,C,T	0.0538	chr15:99478057
real	rs2229765	chr15:99478225,G,A	0.348	chr15:99478225
real	rs2593053	chr15:99500256,G,A	0.1941	chr15:99500256
real	rs17847203	chr15:99500605,C,T	0.15	chr15:99500605
real	rs45561434	chr15:99500686,A,G	0.0481	chr15:99500686
real	rs552720624	chr16:11348605,C,G	0.0328	chr16:11348605
real	rs45517141	chr16:2108847,G,A	0.0489	chr16:2108847
real	rs201584852	chr16:2112554,G,A	0.0512	chr16:2112554
real	rs375947241	chr16:2113072,C,T	0.0541	chr16:2113072
real	rs7187438	chr16:2120402,T,C	0.5977	chr16:2120402
real	rs149860839	chr16:2122389,G,C	0.0484	chr16:2122389
real	rs7196184	chr16:2122822,A,G	0.1928	chr16:2122822
real	rs45517221	chr16:2122868,C,T	0.0498	chr16:2122868
real	rs13331451	chr16:2125788,C,T	0.3485	chr16:2125788
real	rs13337626	chr16:2125834,T,C	0.0455	chr16:2125834
real	rs45517283	chr16:2129247,A,G	0.0541	chr16:2129247
real	rs45517316	chr16:2132513,C,G	0.0576	chr16:2132513
real	rs45517320	chr16:2133726,C,T	0.0506	chr16:2133726
real	rs11551373	chr16:2133727,G,A	0.0508	chr16:2133727
real	rs45517323	chr16:2133798,G,A	0.0488	chr16:2133798
real	rs150397923	chr16:2134539,G,A	0.0496	chr16:2134539
real	rs45517354	chr16:2135299,C,T	0.0498	chr16:2135299
real	rs140884776	chr16:2136400,C,T	0.0494	chr16:2136400
real	rs35534817	chr16:2136866,C,T	0.0519	chr16:2136866
real	rs45457095	chr16:2137857,C,T	0.052	chr16:2137857
real	rs1800718	chr16:2138218,A,C	0.5507	chr16:2138218
real	rs1748	chr16:2138269,T,C	0.633	chr16:2138269
real	rs13332222	chr16:2138422,C,G	0.5013	chr16:2138422
real	rs9209	chr16:2138508,G,C	0.0511	chr16:2138508
real	rs45542234	chr16:23637698,G,A	0.0992	chr16:23637698
real	rs74320059	chr16:23646154,T,C	0.1572	chr16:23646154
real	rs152451	chr16:23646191,T,C	0.197	chr16:23646191
real	rs145788619	chr16:23646958,G,A	0.0507	chr16:23646958
real	rs57605939	chr16:23647238,G,A	0.1476	chr16:23647238
real	rs8049043	chr16:31146739,C,G	0.3424	chr16:31146739
real	rs562510374	chr16:31146811,C,T	0.0488	chr16:31146811
real	rs2230140	chr16:3777697,A,G	0.2449	chr16:3777697
real	rs115594471	chr16:3779378,G,A	0.0996	chr16:3779378
real	rs190121951	chr16:3779777,G,C	0.1014	chr16:3779777
real	rs2072381	chr16:3781313,G,A	0.0509	chr16:3781313
real	rs129967	chr16:3789537,G,A	0.2869	chr16:3789537
real	rs129974	chr16:3795292,G,T	0.046	chr16:3795292
real	rs3025684	chr16:3795363,G,A	0.3401	chr16:3795363
real	rs3025694	chr16:3820667,C,T	0.0507	chr16:3820667
real	rs55726566	chr16:3824732,C,T	0.044	chr16:3824732
real	rs130004	chr16:3828207,T,C	0.0928	chr16:3828207
real	rs130025	chr16:3832959,C,A	0.094	chr16:3832959
real	rs3025702	chr16:3860640,A,G	0.2452	chr16:3860640
real	rs149961222	chr16:3860684,T,C	0.0468	chr16:3860684
real	rs150229705	chr16:3900763,G,A	0.0497	chr16:3900763
real	rs201787587	chr1:65307300,G,A	0.046	chr1:65307300
real	rs2230588	chr1:65310489,T,C	0.6448	chr1:65310489
real	rs2230587	chr1:65311262,G,A	0.1898	chr1:65311262
real	rs17127063	chr1:65312342,G,A	0.1495	chr1:65312342
real	rs199920803	chr1:65313356,G,A	0.0529	chr1:65313356
real	rs310229	chr1:65321388,G,A	0.5979	chr1:65321388
real	rs310224	chr1:65325970,C,T	0.6428	chr1:65325970
real	rs2256298	chr1:65330682,G,A	0.583	chr1:65330682
real	rs201209279	chr1:65349048,G,T	0.0472	chr1:65349048
real	rs1803870	chr16:56839439,C,T	0.0467	chr16:56839439
real	rs35687281	chr16:56852644,G,A	0.0495	chr16:56852644
real	rs2118017	chr16:56855496,C,G	0.8474	chr16:56855496
real	rs35563991	chr16:56857680,C,T	0.1056	chr16:56857680
real	rs3816116	chr16:56863027,G,A	0.0455	chr16:56863027
real	rs73557741	chr16:56863072,C,T	0.0491	chr16:56863072
real	rs201054475	chr16:56864399,T,C	0.0432	chr16:56864399
real	rs4461062	chr16:56864618,C,T	0.6924	chr16:56864618
real	rs2241770	chr16:56866196,T,C	0.0518	chr16:56866196
real	rs35762426	chr16:56868309,C,T	0.155	chr16:56868309
real	rs1347591	chr16:56868700,A,G	0.6986	chr16:56868700
real	rs1138295	chr16:56873495,C,T	0.2461	chr16:56873495
real	rs77860880	chr16:56875731,G,A	0.0472	chr16:56875731
real	rs201023207	chr16:67063623,C,T	0.0486	chr16:67063623
real	rs78053453	chr16:67116169,C,T	0.0989	chr16:67116169
real	rs3743674	chr16:68771372,C,T	0.7393	chr16:68771372
real	rs33984587	chr16:68845571,C,G	0.0497	chr16:68845571
real	rs33969373	chr16:68856088,C,T	0.1	chr16:68856088
real	rs1801552	chr16:68857441,T,C	0.8005	chr16:68857441
real	rs33964119	chr16:68862165,C,T	0.0993	chr16:68862165
real	rs2229044	chr16:68867387,C,T	0.095965	chr16:68867387
real	rs74977201	chr16:89805074,C,T	0.0483	chr16:89805074
real	rs1800359	chr16:89805261,A,G	0.9994	chr16:89805261
real	rs74033848	chr16:89805719,C,G	0.0487	chr16:89805719
real	rs9282681	chr16:89805914,T,C	0.0521	chr16:89805914
real	rs9282680	chr16:89805970,C,T	0.0473	chr16:89805970
real	rs1061646	chr16:89805977,G,A	0.4993	chr16:89805977
real	rs55638565	chr16:89806227,C,T	0.0475	chr16:89806227
real	rs11647746	chr16:89806343,C,A	0.2021	chr16:89806343
real	rs7195906	chr16:89806347,A,T	0.8015	chr16:89806347
real	rs17227354	chr16:89806477,C,T	0.0504	chr16:89806477
real	rs11649210	chr16:89807233,C,G	0.1952	chr16:89807233
real	rs34420680	chr16:89809171,C,T	0.048	chr16:89809171
real	rs1800358	chr16:89809319,T,C	0.2886	chr16:89809319
real	rs17227064	chr16:89816314,A,G	0.0551	chr16:89816314
real	rs17227057	chr16:89816333,C,T	0.0498	chr16:89816333
real	rs17226980	chr16:89825065,G,A	0.0481	chr16:89825065
real	rs17233253	chr16:89828437,A,G	0.0462	chr16:89828437
real	rs7195066	chr16:89836323,C,T	0.7498	chr16:89836323
real	rs1800340	chr16:89838078,A,G	0.5401	chr16:89838078
real	rs17232917	chr16:89839752,C,T	0.148	chr16:89839752
real	rs34592408	chr16:89839765,G,C	0.05	chr16:89839765
real	rs17232910	chr16:89839766,G,C	0.0522	chr16:89839766
real	rs1800337	chr16:89845194,A,G	0.7557	chr16:89845194
real	rs2302162	chr16:89845287,A,G	0.0489	chr16:89845287
real	rs34988812	chr16:89849244,C,T	0.0474	chr16:89849244
real	rs2239359	chr16:89849480,C,T	0.8023	chr16:89849480
real	rs34159559	chr16:89857801,G,A	0.0498	chr16:89857801
real	rs1800332	chr16:89857880,C,T	0.1403	chr16:89857880
real	rs11646374	chr16:89857935,G,A	0.0486	chr16:89857935
real	rs1800330	chr16:89857964,T,C	0.546	chr16:89857964
real	rs74033876	chr16:89858287,C,A	0.0503	chr16:89858287
real	rs74033877	chr16:89858302,G,C	0.0507	chr16:89858302
real	rs1800331	chr16:89858417,C,A	0.05	chr16:89858417
real	rs6500452	chr16:89858505,T,C	0.4886	chr16:89858505
real	rs1800287	chr16:89858525,C,G	0.8496	chr16:89858525
real	rs35912722	chr16:89865490,G,A	0.0411	chr16:89865490
real	rs7190823	chr16:89866043,T,C	0.8556	chr16:89866043
real	rs17225943	chr16:89869704,T,C	0.1058	chr16:89869704
real	rs1800286	chr16:89869761,T,C	1	chr16:89869761
real	rs17232246	chr16:89874756,G,A	0.2008	chr16:89874756
real	rs76275444	chr16:89883000,G,C	0.2017	chr16:89883000
real	rs115856189	chr16:89883003,C,A	0.0504	chr16:89883003
real	rs143039009	chr16:9858155,G,C	0.0512	chr16:9858155
real	rs9806806	chr16:9916204,C,G	0.6017	chr16:9916204
real	rs2229193	chr16:9943666,C,T	0.3508	chr16:9943666
real	rs2955355	chr17:17948475,G,A	0.5973	chr17:17948475
real	rs1801052	chr17:29508775,G,A	0.3016	chr17:29508775
real	rs2905876	chr17:29541437,T,C	0.211	chr17:29541437
real	rs535449551	chr17:29549013,T,A	0.0437	chr17:29549013
real	rs17885739	chr17:29550598,A,T	0.1011	chr17:29550598
real	rs17885830	chr17:29552074,C,T	0.0987	chr17:29552074
real	rs2285892	chr17:29553485,G,A	0.695	chr17:29553485
real	rs17883704	chr17:29556177,G,A	0.1	chr17:29556177
real	rs200732832	chr17:29559888,T,G	0.049	chr17:29559888
real	rs8072417	chr17:29588690,A,G	0.1006	chr17:29588690
real	rs10512435	chr17:29652884,T,C	0.1012	chr17:29652884
real	rs9894648	chr17:29653293,T,C	0.7545	chr17:29653293
real	rs7406038	chr17:29663624,T,A	0.1406	chr17:29663624
real	rs532337091	chr17:29663626,A,T	0.0275	chr17:29663626
real	rs7405740	chr17:29670190,C,G	0.8073	chr17:29670190
real	rs17881641	chr17:29677357,A,G	0.0991	chr17:29677357
real	rs964288	chr17:29679246,G,A	0.3216	chr17:29679246
real	rs114915525	chr17:29685689,C,T	0.0485	chr17:29685689
real	rs35896550	chr17:37619038,G,A	0.1966	chr17:37619038
real	rs12950784	chr17:37682292,G,A	0.1987	chr17:37682292
real	rs56362165	chr17:37682375,T,A	0.0509	chr17:37682375
real	rs4252610	chr17:37863268,G,A	0.1	chr17:37863268
real	rs4252627	chr17:37868715,C,T	0.1519	chr17:37868715
real	rs35757908	chr17:37871745,C,T	0.0453	chr17:37871745
real	rs4252633	chr17:37872035,G,T	0.1	chr17:37872035
real	rs903506	chr17:37879762,G,A	0.1513	chr17:37879762
real	rs1058808	chr17:37884037,C,G	0.1516	chr17:37884037
real	rs184203026	chr17:37884283,G,A	0.0478	chr17:37884283
real	rs144842676	chr17:38487443,G,T	0.0512	chr17:38487443
real	rs116538651	chr17:38487598,C,G	0.0478	chr17:38487598
real	rs35286757	chr17:38488539,A,G	0.7465	chr17:38488539
real	rs114473940	chr17:38488641,A,G	0.0493	chr17:38488641
real	rs56039264	chr17:38488774,C,T	0.054	chr17:38488774
real	rs139095684	chr17:38491673,G,A	0.0519	chr17:38491673
real	rs12051734	chr17:38494150,C,T	0.7523	chr17:38494150
real	rs553231709	chr17:38500060,C,T	0.0528	chr17:38500060
real	rs9303285	chr17:38500914,T,C	0.739	chr17:38500914
real	rs9303286	chr17:38500928,G,C	0.7396	chr17:38500928
real	rs551927157	chr17:38501095,G,A	0.0456	chr17:38501095
real	rs7218938	chr17:38501843,G,C	0.3948	chr17:38501843
real	rs55862307	chr17:38503157,G,T	0.0487	chr17:38503157
real	rs482284	chr17:38504241,A,G	0.1441	chr17:38504241
real	rs77633370	chr17:38510583,C,T	0.0527	chr17:38510583
real	rs8176316	chr17:41197829,G,T	0.0502	chr17:41197829
real	rs200407477	chr17:41203058,T,C	0.0521	chr17:41203058
real	rs138493864	chr17:41203108,G,A	0.0479	chr17:41203108
real	rs1799966	chr17:41223094,T,C	0.152	chr17:41223094
real	rs1060915	chr17:41234470,A,G	0.098	chr17:41234470
real	rs16942	chr17:41244000,T,C	0.1006	chr17:41244000
real	rs2227945	chr17:41244130,T,C	0.0455	chr17:41244130
real	rs16941	chr17:41244435,T,C	0.0987	chr17:41244435
real	rs799917	chr17:41244936,G,A	0.6507	chr17:41244936
real	rs16940	chr17:41245237,A,G	0.1062	chr17:41245237
real	rs1799949	chr17:41245466,G,A	0.0943	chr17:41245466
real	rs28897679	chr17:41245577,T,C	0.0495	chr17:41245577
real	rs1800062	chr17:41267763,C,T	0.1017	chr17:41267763
real	rs150011413	chr17:41607597,C,T	0.0512	chr17:41607597
real	rs145234272	chr17:41607889,A,G	0.0513	chr17:41607889
real	rs57462570	chr17:41607979,T,C	0.1155	chr17:41607979
real	rs11652592	chr17:41608003,T,A	0.0814	chr17:41608003
real	rs2158460	chr17:56432362,C,G	0.0434	chr17:56432362
real	rs2158459	chr17:56432376,G,A	0.0455	chr17:56432376
real	rs9652855	chr17:56435080,G,C	0.1454	chr17:56435080
real	rs2526374	chr17:56435885,G,T	0.5985	chr17:56435885
real	rs2257205	chr17:56448297,C,T	0.2423	chr17:56448297
real	rs3744093	chr17:56492800,T,C	0.4042	chr17:56492800
real	rs4986763	chr17:59760996,A,G	0.7937	chr17:59760996
real	rs4986764	chr17:59763347,A,G	0.7992	chr17:59763347
real	rs4986765	chr17:59763465,T,C	1	chr17:59763465
real	rs114505031	chr17:59821974,A,G	0.0487	chr17:59821974
real	rs4988351	chr17:59857809,C,G	0.8012	chr17:59857809
real	rs4988344	chr17:59924612,G,C	0.1443	chr17:59924612
real	rs2048717	chr17:59934613,A,G	0.0513	chr17:59934613
real	rs2070776	chr17:62007498,A,G	0.6483	chr17:62007498
real	rs75732860	chr17:63049824,A,C	0.0965	chr17:63049824
real	rs76608451	chr17:66520244,T,C	0.0502	chr17:66520244
real	rs78094410	chr17:66521877,A,G	0.0479	chr17:66521877
real	rs2302230	chr17:66524987,G,A	0.8962	chr17:66524987
real	rs2909430	chr17:7578645,C,T	0.8575	chr17:7578645
real	rs9895829	chr17:7578679,A,G	0.048	chr17:7578679
real	rs56275308	chr17:7579471,G,A	0.0489	chr17:7579471
real	rs1042522	chr17:7579472,G,C	0.4987	chr17:7579472
real	rs35117667	chr17:7579596,G,A	0.0514	chr17:7579596
real	rs17883323	chr17:7579619,G,T	0.0557	chr17:7579619
real	rs1642785	chr17:7579801,G,C	0.5511	chr17:7579801
real	rs2019040	chr17:78797066,T,A	0.0491	chr17:78797066
real	rs3751945	chr17:78820329,C,T	0.1558	chr17:78820329
real	rs2289759	chr17:78854223,A,G	0.1959	chr17:78854223
real	rs2289764	chr17:78865546,T,C	0.4971	chr17:78865546
real	rs2289765	chr17:78865630,A,G	0.2926	chr17:78865630
real	rs2271603	chr17:78896529,C,T	0.2028	chr17:78896529
real	rs1567962	chr17:78919558,C,T	0.4308	chr17:78919558
real	rs9912110	chr17:78921108,G,A	0.0501	chr17:78921108
real	rs9912373	chr17:78921211,G,A	0.1921	chr17:78921211
real	rs58819166	chr17:78934034,G,C	0.1502	chr17:78934034
real	rs9899178	chr17:78935197,C,T	0.1972	chr17:78935197
real	rs74853239	chr17:78936686,A,G	0.0496	chr17:78936686
real	rs1059476	chr17:8108331,A,G	0.4473	chr17:8108331
real	rs2241909	chr17:8108339,G,A	0.3473	chr17:8108339
real	rs56314574	chr18:19757102,C,T	0.1482	chr18:19757102
real	rs9956201	chr18:45371686,T,C	0.1584	chr18:45371686
real	rs1051066	chr18:45375015,C,T	0.0932	chr18:45375015
real	rs181178864	chr18:48581145,A,G	0.0507	chr18:48581145
real	rs114373512	chr18:60985941,G,A	0.1438	chr18:60985941
real	rs12720277	chr19:10472289,C,T	0.0589	chr19:10472289
real	rs11545829	chr19:10599965,G,A	0.0477	chr19:10599965
real	rs1048290	chr19:10600442,G,C	0.6009	chr19:10600442
real	rs113881345	chr19:10600539,C,T	0.0521	chr19:10600539
real	rs1048287	chr19:10610236,A,G	0.0915	chr19:10610236
real	rs112825147	chr19:11095063,T,C	0.0575	chr19:11095063
real	rs149573400	chr19:11098397,G,A	0.0498	chr19:11098397
real	rs146141457	chr19:11098412,C,A	0.0953	chr19:11098412
real	rs113425538	chr19:11099965,C,T	0.0447	chr19:11099965
real	rs113870824	chr19:11099981,C,T	0.0461	chr19:11099981
real	rs17001073	chr19:11101993,G,A	0.0455	chr19:11101993
real	rs112977340	chr19:11102006,T,C	0.0431	chr19:11102006
real	rs115492175	chr19:11102007,C,T	0.0553	chr19:11102007
real	rs7935	chr19:11105608,T,C	0.4049	chr19:11105608
real	rs114391904	chr19:11107035,A,G	0.048	chr19:11107035
real	rs17001078	chr19:11113651,T,C	0.1492	chr19:11113651
real	rs74942410	chr19:11113997,G,T	0.0498	chr19:11113997
real	rs112549813	chr19:11114081,T,G	0.0489	chr19:11114081
real	rs113955216	chr19:11132541,C,T	0.0477174	chr19:11132541
real	rs7275	chr19:11170839,T,C	0.3971	chr19:11170839
real	rs56354945	chr19:1207176,C,A	0.0511	chr19:1207176
real	rs2075606	chr19:1220321,T,C	0.3533	chr19:1220321
real	rs115624397	chr19:1220757,T,C	0.0508	chr19:1220757
real	rs9282860	chr19:1221161,C,T	0.0497	chr19:1221161
real	rs2075607	chr19:1222012,G,C	0.0492	chr19:1222012
real	rs7246159	chr19:1224934,G,A	0.4507	chr19:1224934
real	rs12985504	chr19:1224935,T,C	0.05	chr19:1224935
real	rs115142373	chr19:1224954,C,T	0.0494	chr19:1224954
real	rs7247576	chr19:1224999,A,G	0.3064	chr19:1224999
real	rs36078268	chr19:1225028,T,C	0.0413	chr19:1225028
real	rs7253853	chr19:1225054,T,G	0.4498	chr19:1225054
real	rs62128830	chr19:1225161,G,A	0.0986	chr19:1225161
real	rs530690483	chr19:1226374,G,A	0.0482	chr19:1226374
real	rs61731974	chr19:15271626,A,G	0.0476	chr19:15271626
real	rs61731975	chr19:15271686,G,A	0.0534	chr19:15271686
real	rs1044009	chr19:15271771,G,A	0.5505	chr19:15271771
real	rs114447350	chr19:15272218,G,A	0.049	chr19:15272218
real	rs4809030	chr19:15273381,A,G	0.9476	chr19:15273381
real	rs2074618	chr19:15276143,C,T	0.9474	chr19:15276143
real	rs16980398	chr19:15276739,A,G	0.2964	chr19:15276739
real	rs34480308	chr19:15276865,C,A	0.0454	chr19:15276865
real	rs2074619	chr19:15276919,G,A	0.9443	chr19:15276919
real	rs10416777	chr19:15276923,C,T	0.9447	chr19:15276923
real	rs1548555	chr19:15278057,A,G	0.9451	chr19:15278057
real	rs78501403	chr19:15284936,C,G	0.0438	chr19:15284936
real	rs1044006	chr19:15285052,T,C	0.9475	chr19:15285052
real	rs10408676	chr19:15290007,C,T	0.2974	chr19:15290007
real	rs56061231	chr19:15290125,G,A	0.3002	chr19:15290125
real	rs35769976	chr19:15291576,C,G	0.3456	chr19:15291576
real	rs1043997	chr19:15292437,T,C	0.5913	chr19:15292437
real	rs1043996	chr19:15295134,G,A	0.2055	chr19:15295134
real	rs201130717	chr19:15295272,G,T	0.0495	chr19:15295272
real	rs75291244	chr19:15295827,C,T	0.0931	chr19:15295827
real	rs35793356	chr19:15297974,G,A	0.1489	chr19:15297974
real	rs75617410	chr19:15298136,C,A	0.0434	chr19:15298136
real	rs10423702	chr19:15300069,T,C	0.8997	chr19:15300069
real	rs1043994	chr19:15302844,T,C	0.8995	chr19:15302844
real	rs3815188	chr19:15303225,G,A	0.204	chr19:15303225
real	rs201701651	chr19:15308398,G,C	0.0469	chr19:15308398
real	rs148492068	chr19:15311545,C,G	0.0484	chr19:15311545
real	rs3008	chr19:17937429,A,G	0.2459	chr19:17937429
real	rs3212798	chr19:17937758,C,T	0.3502	chr19:17937758
real	rs3212774	chr19:17942005,A,G	0.5893	chr19:17942005
real	rs2072496	chr19:17946054,G,A	0.202	chr19:17946054
real	rs3212752	chr19:17948732,T,C	0.3426	chr19:17948732
real	rs3212732	chr19:17952405,C,T	0.1527	chr19:17952405
real	rs3212731	chr19:17952592,C,T	0.1907	chr19:17952592
real	rs3212730	chr19:17952609,T,G	0.1882	chr19:17952609
real	rs3212723	chr19:17954215,G,T	0.1405	chr19:17954215
real	rs3212716	chr19:17954597,C,G	0.1507	chr19:17954597
real	rs2241088	chr19:18272190,A,C	0.9451	chr19:18272190
real	rs1011320	chr19:18273047,T,C	0.8962	chr19:18273047
real	rs10413655	chr19:18278023,C,T	0.0507	chr19:18278023
real	rs273269	chr19:18279638,T,C	0.7898	chr19:18279638
real	rs2228198	chr19:19256620,C,T	0.1576	chr19:19256620
real	rs3729771	chr19:19257638,T,C	0.0478	chr19:19257638
real	rs145737296	chr19:2180691,A,T	0.0455	chr19:2180691
real	rs150316325	chr19:2189749,G,A	0.0493	chr19:2189749
real	rs186363998	chr19:2193785,G,A	0.0486	chr19:2193785
real	rs79896266	chr19:2217101,G,A	0.0553	chr19:2217101
real	rs115585458	chr19:2223282,C,T	0.0538	chr19:2223282
real	rs2286329	chr19:2223327,G,A	0.1987	chr19:2223327
real	rs2302061	chr19:2226772,G,C	0.2009	chr19:2226772
real	rs79111351	chr19:2229693,G,A	0.0472	chr19:2229693
real	rs3218066	chr19:30312874,C,T	0.0491	chr19:30312874
real	rs3218068	chr19:30313344,T,C	0.0515	chr19:30313344
real	rs7257694	chr19:30314666,C,T	0.0531	chr19:30314666
real	rs7255519	chr19:3110123,G,A	0.0506	chr19:3110123
real	rs61731117	chr19:3110151,G,A	0.0513	chr19:3110151
real	rs11085000	chr19:3110349,T,G	0.2397	chr19:3110349
real	rs1682811	chr19:3113305,G,C	0.8502	chr19:3113305
real	rs569436825	chr19:3119102,C,T	0.056	chr19:3119102
real	rs308046	chr19:3119184,T,G	0.5962	chr19:3119184
real	rs4900	chr19:3119239,C,T	0.2438	chr19:3119239
real	rs200558606	chr19:3119381,A,G	0.0426	chr19:3119381
real	rs2304189	chr19:40742320,T,C	0.7425	chr19:40742320
real	rs3730259	chr19:40747820,C,G	0.046	chr19:40747820
real	rs146376140	chr19:4097365,T,C	0.0994	chr19:4097365
real	rs350911	chr19:4099187,T,C	0.799	chr19:4099187
real	rs10250	chr19:4101062,G,T	0.3583	chr19:4101062
real	rs139730969	chr19:4101304,C,T	0.0488	chr19:4101304
real	rs73918030	chr19:4102354,T,C	0.0498	chr19:4102354
real	rs17851657	chr19:4102449,G,A	0.0511	chr19:4102449
real	rs10424545	chr19:4110492,C,A	0.1525	chr19:4110492
real	rs10424722	chr19:4110552,C,G	0.1442	chr19:4110552
real	rs8157	chr19:4117528,G,A	0.0971	chr19:4117528
real	rs116592350	chr19:41727044,C,T	0.0531	chr19:41727044
real	rs7249222	chr19:41743861,A,G	0.9995	chr19:41743861
real	rs112180627	chr19:41744355,C,A	0.0439	chr19:41744355
real	rs2304234	chr19:41748753,T,C	0.6003	chr19:41748753
real	rs2304232	chr19:41762525,A,G	0.1361	chr19:41762525
real	rs61737386	chr19:41765575,C,T	0.0508	chr19:41765575
real	rs116041107	chr19:41765617,T,C	0.0466	chr19:41765617
real	rs28469564	chr19:42791462,C,T	0.0975	chr19:42791462
real	rs10410185	chr19:42795554,T,C	0.1016	chr19:42795554
real	rs150215566	chr19:42795695,C,T	0.0516	chr19:42795695
real	rs199552210	chr19:42796698,T,G	0.0463	chr19:42796698
real	rs189391255	chr19:42797159,C,T	0.056	chr19:42797159
real	rs10410653	chr19:42798900,C,T	0.1006	chr19:42798900
real	rs116731962	chr19:42798918,C,T	0.1467	chr19:42798918
real	rs11537695	chr19:52714719,C,T	0.1006	chr19:52714719
real	rs77987409	chr19:52723436,C,T	0.0467	chr19:52723436
real	rs8100816	chr19:52724216,C,G	0.0488	chr19:52724216
real	rs10412196	chr19:52725338,T,C	0.2505	chr19:52725338
real	rs10413435	chr19:52729030,C,T	0.1522	chr19:52729030
real	rs114505022	chr20:30681681,G,A	0.1029	chr20:30681681
real	rs75084400	chr20:30686919,C,T	0.0556	chr20:30686919
real	rs73906736	chr20:30686965,T,A	0.0347	chr20:30686965
real	rs2295454	chr20:30954295,A,G	0.0949	chr20:30954295
real	rs74346706	chr20:31017209,C,T	0.0506	chr20:31017209
real	rs140731196	chr20:31017219,G,A	0.0475	chr20:31017219
real	rs116633791	chr20:31017720,C,T	0.1951	chr20:31017720
real	rs35712951	chr20:31022765,C,T	0.0515	chr20:31022765
real	rs6058693	chr20:31022766,G,A	0.1006	chr20:31022766
real	rs6058694	chr20:31022959,T,C	0.9996	chr20:31022959
real	rs35632616	chr20:31023028,A,G	0.0479	chr20:31023028
real	rs62206933	chr20:31023500,C,T	0.0506	chr20:31023500
real	rs75887545	chr20:31024013,C,G	0.0517	chr20:31024013
real	rs4911231	chr20:31024274,T,C	0.0994	chr20:31024274
real	rs6057581	chr20:31024488,C,T	0.1022	chr20:31024488
real	rs2295764	chr20:31025163,A,G	0.0996	chr20:31025163
real	rs199717327	chr20:36026205,G,A	0.0498	chr20:36026205
real	rs56408406	chr20:36030855,G,A	0.0494	chr20:36030855
real	rs1885257	chr20:36030939,G,C	0.9992	chr20:36030939
real	rs112739878	chr20:36030945,T,C	0.0513	chr20:36030945
real	rs2145792	chr20:36031097,A,G	0.999	chr20:36031097
real	rs735114	chr20:39706209,T,G	0.0539	chr20:39706209
real	rs181886075	chr20:52188400,A,G	0.0488	chr20:52188400
real	rs61758384	chr20:52192308,A,C	0.0443	chr20:52192308
real	rs34495111	chr20:52192408,C,T	0.0511	chr20:52192408
real	rs34533727	chr20:52192698,A,G	0.0477	chr20:52192698
real	rs6097490	chr20:52192789,T,C	0.0939	chr20:52192789
real	rs141041836	chr20:52193041,G,A	0.0502	chr20:52193041
real	rs6063966	chr20:52193088,C,T	0.298369	chr20:52193088
real	rs3748503	chr20:52193368,C,T	0.053	chr20:52193368
real	rs7270855	chr20:52193698,G,A	0.0493	chr20:52193698
real	rs34614052	chr20:52193722,G,A	0.0987	chr20:52193722
real	rs16998248	chr20:52198340,T,A	0.1468	chr20:52198340
real	rs78786003	chr20:52198619,C,A	0.0482	chr20:52198619
real	rs1326862	chr20:52198967,A,G	0.0971	chr20:52198967
real	rs2298016	chr20:54959296,G,C	0.2004	chr20:54959296
real	rs1047972	chr20:54961463,T,C	0.6957	chr20:54961463
real	rs2273535	chr20:54961541,A,T	0.1487	chr20:54961541
real	rs185144846	chr20:54963198,A,T	0.0384	chr20:54963198
real	rs1800902	chr20:57415455,C,T	0.1999	chr20:57415455
real	rs79527543	chr20:57415876,C,A	0.0524	chr20:57415876
real	rs1800904	chr20:57415962,C,T	0.2482	chr20:57415962
real	rs1800905	chr20:57415995,A,G	0.4551	chr20:57415995
real	rs79335353	chr20:57428215,T,G	0.26	chr20:57428215
real	rs114255910	chr20:57428845,T,C	0.1508	chr20:57428845
real	rs74934823	chr20:57428947,G,A	0.1974	chr20:57428947
real	rs61749698	chr20:57429627,C,A	0.1971	chr20:57429627
real	rs7121	chr20:57478807,C,T	0.7916	chr20:57478807
real	rs11554266	chr20:57478846,C,T	0.107429	chr20:57478846
real	rs8620	chr20:57484241,C,T	0.3562	chr20:57484241
real	rs75561530	chr20:57485117,C,T	0.1461	chr20:57485117
real	rs8386	chr20:57485812,C,T	0.1414	chr20:57485812
real	rs7267337	chr20:62331933,G,A	0.0993	chr20:62331933
real	rs1048665	chr20:62331989,T,G	0.1	chr20:62331989
real	rs35158527	chr20:62332025,C,T	0.0962	chr20:62332025
real	rs113013700	chr20:62333161,G,C	0.045	chr20:62333161
real	rs61750222	chr21:36164486,G,C	0.1473	chr21:36164486
real	rs2018329	chr21:36193871,T,C	0.5551	chr21:36193871
real	rs76558016	chr21:36259308,C,T	0.0539	chr21:36259308
real	rs553982915	chr21:36260024,T,C	0.1024	chr21:36260024
real	rs75965988	chr21:36260048,G,A	0.0474	chr21:36260048
real	rs111312289	chr21:36260411,C,T	0.1031	chr21:36260411
real	rs73437667	chr21:39755607,G,A	0.0453	chr21:39755607
real	rs2246468	chr21:39762883,T,C	0.1035	chr21:39762883
real	rs1386356	chr2:141032088,C,T	0.2988	chr2:141032088
real	rs16843826	chr2:141108531,G,A	0.0981	chr2:141108531
real	rs13034302	chr2:141110677,C,A	0.0904	chr2:141110677
real	rs13031631	chr2:141130548,T,C	0.0974	chr2:141130548
real	rs16843864	chr2:141130695,C,T	0.096	chr2:141130695
real	rs34488772	chr2:141242918,T,C	0.0944	chr2:141242918
real	rs6759382	chr2:141245161,T,C	0.2002	chr2:141245161
real	rs74789055	chr2:141245204,T,C	0.0991	chr2:141245204
real	rs35164907	chr2:141259376,G,A	0.0988	chr2:141259376
real	rs4450541	chr2:141260507,T,C	0.2934	chr2:141260507
real	rs4444457	chr2:141260668,A,G	0.4506	chr2:141260668
real	rs61732738	chr2:141272253,C,T	0.0508	chr2:141272253
real	rs4954672	chr2:141274576,T,C	0.6387	chr2:141274576
real	rs13404083	chr2:141283401,T,A	0.1425	chr2:141283401
real	rs72973993	chr2:141283425,A,G	0.0496	chr2:141283425
real	rs1352047	chr2:141283603,T,G	0.9994	chr2:141283603
real	rs13013854	chr2:141298674,T,C	0.2488	chr2:141298674
real	rs11694934	chr2:141298682,G,C	0.5529	chr2:141298682
real	rs79367280	chr2:141457767,A,G	0.0462	chr2:141457767
real	rs34694228	chr2:141457962,C,T	0.0481	chr2:141457962
real	rs13431727	chr2:141457985,T,A	0.2998	chr2:141457985
real	rs16844555	chr2:141459964,C,T	0.1998	chr2:141459964
real	rs4954852	chr2:141473505,A,T	0.4525	chr2:141473505
real	rs34282756	chr2:141473664,T,C	0.052	chr2:141473664
real	rs13382825	chr2:141528435,T,C	0.333	chr2:141528435
real	rs996361	chr2:141533662,T,C	0.7384	chr2:141533662
real	rs3749010	chr2:141571329,T,C	0.7523	chr2:141571329
real	rs79054985	chr2:141625346,T,C	0.2495	chr2:141625346
real	rs78597279	chr2:141625673,G,A	0.0495	chr2:141625673
real	rs6748626	chr2:141707868,G,T	0.5467	chr2:141707868
real	rs114310880	chr2:141707955,G,A	0.0534	chr2:141707955
real	rs1429348	chr2:141709419,T,G	0.2995	chr2:141709419
real	rs1429365	chr2:141747249,A,T	0.6515	chr2:141747249
real	rs13007735	chr2:141751592,G,A	0.6491	chr2:141751592
real	rs199843980	chr2:141812689,G,T	0.0477	chr2:141812689
real	rs58748805	chr2:141816495,A,G	0.096	chr2:141816495
real	rs1525579	chr2:141816621,A,G	0.8427	chr2:141816621
real	rs9973397	chr2:142012036,T,G	0.2002	chr2:142012036
real	rs12990449	chr2:142567910,T,C	0.2003	chr2:142567910
real	rs11911394	chr21:42862275,T,C	0.4926	chr21:42862275
real	rs115849825	chr21:42862295,G,A	0.0521	chr21:42862295
real	rs928871	chr21:42862531,C,T	0.5434	chr21:42862531
real	rs6517669	chr21:42862936,A,G	0.5495	chr21:42862936
real	rs10154090	chr21:42863723,T,A	0.495	chr21:42863723
real	rs73357642	chr21:42863750,G,A	0.0516	chr21:42863750
real	rs391099	chr21:42863779,T,C	0.1976	chr21:42863779
real	rs73357644	chr21:42863827,C,T	0.0495	chr21:42863827
real	rs392370	chr21:42864166,A,C	0.1876	chr21:42864166
real	rs2838040	chr21:42864692,A,G	0.5933	chr21:42864692
real	rs430915	chr21:42864743,A,G	0.7436	chr21:42864743
real	rs401371	chr21:42864812,G,C	0.0468	chr21:42864812
real	rs402303	chr21:42865151,T,C	0.3969	chr21:42865151
real	rs7275220	chr21:42865324,G,A	0.6501	chr21:42865324
real	rs2838041	chr21:42865906,G,C	0.0917	chr21:42865906
real	rs2838042	chr21:42866107,T,C	0.1984	chr21:42866107
real	rs3787950	chr21:42866296,T,C	0.3515	chr21:42866296
real	rs58146697	chr21:42867667,T,C	0.1921	chr21:42867667
real	rs55760462	chr21:42868206,T,C	0.2978	chr21:42868206
real	rs415731	chr21:42869063,A,G	0.6435	chr21:42869063
real	rs56695953	chr21:42869735,G,A	0.0448	chr21:42869735
real	rs422761	chr21:42870993,G,A	0.3112	chr21:42870993
real	rs389001	chr21:42871131,A,G	0.2994	chr21:42871131
real	rs2838043	chr21:42871220,C,T	0.0558	chr21:42871220
real	rs429524	chr21:42871941,G,C	0.8427	chr21:42871941
real	rs2187238	chr21:42872751,T,C	0.0454	chr21:42872751
real	rs435877	chr21:42872897,G,C	0.6515	chr21:42872897
real	rs73903404	chr21:42872955,A,G	0.0501	chr21:42872955
real	rs73903405	chr21:42873700,C,A	0.1021	chr21:42873700
real	rs7277080	chr21:42876400,C,T	0.3557	chr21:42876400
real	rs395584	chr21:42876447,T,C	0.2477	chr21:42876447
real	rs8129713	chr21:42876598,T,C	0.0505	chr21:42876598
real	rs114848359	chr21:42876616,C,T	0.0467	chr21:42876616
real	rs180818774	chr21:42877232,T,C	0.0505	chr21:42877232
real	rs74605993	chr21:42877274,C,T	0.0506	chr21:42877274
real	rs145297649	chr21:42877319,T,G	0.0521	chr21:42877319
real	rs378616	chr21:42877542,C,A	0.6448	chr21:42877542
real	rs115129572	chr21:42877673,C,T	0.0484	chr21:42877673
real	rs28360562	chr21:42878126,A,C	0.0475	chr21:42878126
real	rs75200570	chr21:42878612,T,C	0.0451	chr21:42878612
real	rs538465291	chr21:42878626,G,C	0.105	chr21:42878626
real	rs57161767	chr21:42879356,G,A	0.0518	chr21:42879356
real	rs112467088	chr21:42879403,A,T	0.2895	chr21:42879403
real	rs550049184	chr21:42879611,G,C	0.052	chr21:42879611
real	rs75603675	chr21:42879909,C,A	0.3404	chr21:42879909
real	rs35661499	chr2:173427009,G,A	0.0493	chr2:173427009
real	rs36014095	chr2:173451074,T,C	0.0503	chr2:173451074
real	rs114377436	chr2:178098722,G,A	0.0923	chr2:178098722
real	rs3024866	chr2:191922841,G,A	0.2013	chr2:191922841
real	rs148003499	chr2:191923521,A,C	0.0482	chr2:191923521
real	rs116152358	chr2:191927473,T,A	0.042	chr2:191927473
real	rs3024839	chr2:191940982,T,C	0.0513	chr2:191940982
real	rs4685	chr2:198257795,T,C	0.8531	chr2:198257795
real	rs10197797	chr2:198261089,A,G	0.0498	chr2:198261089
real	rs76399200	chr2:198263145,A,G	0.0493	chr2:198263145
real	rs16865262	chr2:198263146,T,C	0.1006	chr2:198263146
real	rs788017	chr2:198265173,T,A	0.8347	chr2:198265173
real	rs788018	chr2:198265526,A,G	0.8498	chr2:198265526
real	rs13430070	chr2:198272899,T,C	0.2959	chr2:198272899
real	rs35548172	chr2:198281489,T,C	0.1488	chr2:198281489
real	rs788023	chr2:198283305,T,C	0.8409	chr2:198283305
real	rs78539882	chr2:209101649,A,G	0.05	chr2:209101649
real	rs114459199	chr2:209106875,A,G	0.0507	chr2:209106875
real	rs112594278	chr2:209106897,A,G	0.1036	chr2:209106897
real	rs34218846	chr2:209108317,C,T	0.0531	chr2:209108317
real	rs112028914	chr2:209110152,T,C	0.1029	chr2:209110152
real	rs11554137	chr2:209113192,G,A	0.0972	chr2:209113192
real	rs73070954	chr2:209113296,C,T	0.0486	chr2:209113296
real	rs116548235	chr2:209113388,G,A	0.0464	chr2:209113388
real	rs111233394	chr2:209116134,C,T	0.0982	chr2:209116134
real	rs3748962	chr2:212251864,T,C	0.1952	chr2:212251864
real	rs200172669	chr2:212251873,G,T	0.0437	chr2:212251873
real	rs147466636	chr2:212295643,C,T	0.0476	chr2:212295643
real	rs77836647	chr2:212488632,T,C	0.0948	chr2:212488632
real	rs34926094	chr2:212488647,T,C	0.0535	chr2:212488647
real	rs74608383	chr2:212488778,C,T	0.0406	chr2:212488778
real	rs34621071	chr2:212522651,A,G	0.0492	chr2:212522651
real	rs112007938	chr2:212537987,G,A	0.1016	chr2:212537987
real	rs4673628	chr2:212543924,A,G	0.4962	chr2:212543924
real	rs113150668	chr2:212543930,G,A	0.1006	chr2:212543930
real	rs35306212	chr2:215610518,C,T	0.0491	chr2:215610518
real	rs5031011	chr2:215632192,G,A	0.3877	chr2:215632192
real	rs2070094	chr2:215632255,C,T	0.3708	chr2:215632255
real	rs2070093	chr2:215632256,A,G	0.5349	chr2:215632256
real	rs6704780	chr2:215634055,C,T	0.402	chr2:215634055
real	rs2229571	chr2:215645464,C,G	0.2464	chr2:215645464
real	rs2070096	chr2:215645545,C,G	0.0497	chr2:215645545
real	rs3738885	chr2:215645876,G,C	0.048	chr2:215645876
real	rs1048108	chr2:215674224,G,A	0.1975	chr2:215674224
real	rs1129804	chr2:215674323,C,G	0.8427	chr2:215674323
real	rs150673692	chr22:21272258,C,T	0.0446	chr22:21272258
real	rs112544	chr22:21346485,T,C	0.6425	chr22:21346485
real	rs62219796	chr22:23631823,T,C	0.5398	chr22:23631823
real	rs115065689	chr22:23631855,G,A	0.1026	chr22:23631855
real	rs78176970	chr22:23632110,C,T	0.0504	chr22:23632110
real	rs13340074	chr22:23632191,A,C	0.2444	chr22:23632191
real	rs9608100	chr22:23632257,A,G	0.5495	chr22:23632257
real	rs9624075	chr22:23632273,C,T	0.0968	chr22:23632273
real	rs140506	chr22:23632333,G,A	0.9995	chr22:23632333
real	rs16802	chr22:23632513,A,G	0.5551	chr22:23632513
real	rs2229354	chr22:24167513,G,A	0.0472	chr22:24167513
real	rs5030613	chr22:24176287,G,A	0.0461	chr22:24176287
real	rs116375770	chr22:24176729,T,G	0.0548	chr22:24176729
real	rs17881716	chr22:29085112,A,T	0.0929	chr22:29085112
real	rs138012655	chr22:30067780,G,A	0.05	chr22:30067780
real	rs7291645	chr22:30079213,T,C	0.2693	chr22:30079213
real	rs139884	chr22:38369976,A,G	0.5539	chr22:38369976
real	rs73415876	chr22:38379543,G,A	0.0966	chr22:38379543
real	rs149435516	chr22:38379774,G,A	0.3462	chr22:38379774
real	rs543993838	chr22:41489077,C,T	0.0518	chr22:41489077
real	rs20553	chr22:41523526,C,T	0.1564	chr22:41523526
real	rs3818120	chr22:41523770,G,A	0.1012	chr22:41523770
real	rs76827562	chr22:41527384,T,C	0.1488	chr22:41527384
real	rs2230110	chr22:41537192,T,C	0.1007	chr22:41537192
real	rs6002267	chr22:41537234,G,T	0.7962	chr22:41537234
real	rs113214815	chr22:41542837,A,T	0.0469	chr22:41542837
real	rs17002316	chr22:41545750,T,C	0.0965	chr22:41545750
real	rs20552	chr22:41551039,T,A	0.4473	chr22:41551039
real	rs20554	chr22:41553259,G,A	0.0981	chr22:41553259
real	rs2294976	chr22:41564708,C,A	0.1	chr22:41564708
real	rs187388966	chr22:41564718,T,C	0.0482	chr22:41564718
real	rs2076577	chr22:41568480,T,C	0.1	chr22:41568480
real	rs2076578	chr22:41569609,C,T	0.0997	chr22:41569609
real	rs201883596	chr22:41572464,C,T	0.0501	chr22:41572464
real	rs2276598	chr2:25469502,C,T	0.2979	chr2:25469502
real	rs114783583	chr2:25505192,C,G	0.0442	chr2:25505192
real	rs41284843	chr2:25536827,G,A	0.1047	chr2:25536827
real	rs74669215	chr2:29415979,G,A	0.052	chr2:29415979
real	rs182561050	chr2:29416027,T,C	0.1446	chr2:29416027
real	rs80088378	chr2:29416037,C,G	0.1013	chr2:29416037
real	rs1881422	chr2:29416357,G,A	0.0493	chr2:29416357
real	rs1881421	chr2:29416366,G,C	0.5878	chr2:29416366
real	rs1881420	chr2:29416481,T,C	0.3952	chr2:29416481
real	rs1670283	chr2:29416572,T,C	0.9525	chr2:29416572
real	rs56132472	chr2:29416615,G,A	0.0512	chr2:29416615
real	rs55772745	chr2:29416750,A,G	0.1397	chr2:29416750
real	rs17007646	chr2:29416794,G,A	0.3158	chr2:29416794
real	rs146360301	chr2:29443726,C,G	0.0434	chr2:29443726
real	rs56146053	chr2:29445425,G,A	0.145971	chr2:29445425
real	rs3795850	chr2:29445458,G,T	0.39	chr2:29445458
real	rs2276550	chr2:29446184,C,G	0.385	chr2:29446184
real	rs4622670	chr2:29446202,G,A	0.0497	chr2:29446202
real	rs76146270	chr2:29446541,A,T	0.1469	chr2:29446541
real	rs188839584	chr2:29447885,G,A	0.0505	chr2:29447885
real	rs73920736	chr2:29448027,G,C	0.049	chr2:29448027
real	rs2293563	chr2:29449819,C,T	0.2017	chr2:29449819
real	rs138668699	chr2:29451889,G,A	0.0465	chr2:29451889
real	rs2256740	chr2:29455267,A,G	0.5321	chr2:29455267
real	rs77855517	chr2:29462520,G,A	0.1506	chr2:29462520
real	rs77102810	chr2:29474042,G,A	0.0988	chr2:29474042
real	rs13413612	chr2:29474168,G,A	0.049	chr2:29474168
real	rs2293564	chr2:29543663,T,C	0.4012	chr2:29543663
real	rs11901987	chr2:29551394,A,T	0.0453	chr2:29551394
real	rs11885503	chr2:29551396,G,A	0.0464	chr2:29551396
real	rs2246745	chr2:29940529,A,T	0.2509	chr2:29940529
real	rs4358080	chr2:30143499,G,C	0.7418	chr2:30143499
real	rs2303426	chr2:47630550,C,G	0.8392	chr2:47630550
real	rs17217772	chr2:47637246,A,G	0.1004	chr2:47637246
real	rs3732183	chr2:47693959,G,A	0.5772	chr2:47693959
real	rs17218452	chr2:47702460,T,G	0.1499	chr2:47702460
real	rs2303428	chr2:47703500,T,C	0.0448	chr2:47703500
real	rs55859129	chr2:47710049,T,C	0.0966	chr2:47710049
real	rs2303424	chr2:47739551,A,G	0.7491	chr2:47739551
real	rs1042821	chr2:48010488,G,A	0.0909	chr2:48010488
real	rs1800932	chr2:48018081,A,G	0.0482	chr2:48018081
real	rs1800935	chr2:48023115,T,C	0.0488	chr2:48023115
real	rs3136333	chr2:48026467,C,T	0.0497	chr2:48026467
real	rs2020913	chr2:48027375,T,C	0.0487	chr2:48027375
real	rs2020910	chr2:48030692,T,A	0.0481	chr2:48030692
real	rs2020911	chr2:48030838,A,T	0.2424	chr2:48030838
real	rs63750554	chr2:48033468,C,G	0.0497	chr2:48033468
real	rs3732136	chr2:58387000,C,T	0.6544	chr2:58387000
real	rs72948815	chr2:58387185,A,G	0.049	chr2:58387185
real	rs188673141	chr2:58387218,G,A	0.0488	chr2:58387218
real	rs848291	chr2:58388696,A,G	0.7997	chr2:58388696
real	rs551828597	chr2:58459254,A,G	0.0527	chr2:58459254
real	rs116863466	chr2:61709489,C,G	0.0563	chr2:61709489
real	rs114013406	chr2:61710077,G,A	0.0476	chr2:61710077
real	rs13385575	chr2:61711211,C,T	0.0493	chr2:61711211
real	rs7597290	chr2:61715324,C,T	0.1614	chr2:61715324
real	rs61761632	chr2:61722724,G,T	0.0504	chr2:61722724
real	rs200053457	chr2:61729448,A,G	0.0537	chr2:61729448
real	rs9833228	chr3:10070417,G,C	0.094	chr3:10070417
real	rs36084488	chr3:10074646,G,C	0.0488	chr3:10074646
real	rs17032278	chr3:10077955,A,G	0.3401	chr3:10077955
real	rs35173688	chr3:10080987,A,G	0.0544	chr3:10080987
real	rs35749514	chr3:10081374,G,A	0.1078	chr3:10081374
real	rs17032283	chr3:10081545,G,C	0.3401	chr3:10081545
real	rs35744325	chr3:10088200,T,G	0.0964	chr3:10088200
real	rs35782247	chr3:10089689,T,G	0.0591	chr3:10089689
real	rs7615646	chr3:10089773,A,C	0.365083	chr3:10089773
real	rs10222446	chr3:10091035,T,C	0.6118	chr3:10091035
real	rs181851717	chr3:10103812,A,T	0.035	chr3:10103812
real	rs9809716	chr3:10106515,T,C	0.1526	chr3:10106515
real	rs55980657	chr3:10108991,G,A	0.0986	chr3:10108991
real	rs35594075	chr3:10115043,C,T	0.0991	chr3:10115043
real	rs9811771	chr3:10133949,A,G	0.5958	chr3:10133949
real	rs2272125	chr3:10138069,T,G	0.4828	chr3:10138069
real	rs2272124	chr3:10138189,T,C	0.4995	chr3:10138189
real	rs7626117	chr3:10140671,G,A	0.75	chr3:10140671
real	rs7647987	chr3:10140696,A,G	0.4979	chr3:10140696
real	rs17032386	chr3:10140769,A,G	0.1024	chr3:10140769
real	rs115744107	chr3:10188161,G,A	0.0489	chr3:10188161
real	rs17183897	chr3:119582291,A,G	0.2029	chr3:119582291
real	rs17183890	chr3:119642241,C,T	0.0441634	chr3:119642241
real	rs34002644	chr3:119720980,T,A	0.1942	chr3:119720980
real	rs140756812	chr3:12626097,G,A	0.0544	chr3:12626097
real	rs3730296	chr3:12626394,T,C	0.0516	chr3:12626394
real	rs3729931	chr3:12626516,G,A	0.6004	chr3:12626516
real	rs5746223	chr3:12641425,T,C	0.3338	chr3:12641425
real	rs2246390	chr3:12641518,A,G	0.8	chr3:12641518
real	rs5746220	chr3:12641718,G,A	0.052	chr3:12641718
real	rs3773345	chr3:12642945,G,C	0.4326	chr3:12642945
real	rs904464	chr3:12642949,T,C	0.4312	chr3:12642949
real	rs75337745	chr3:12643252,C,T	0.0439732	chr3:12643252
real	rs140424586	chr3:12644239,A,G	0.0495	chr3:12644239
real	rs79129221	chr3:12644565,T,G	0.0463	chr3:12644565
real	rs5746214	chr3:12644753,A,G	0.4018	chr3:12644753
real	rs5746210	chr3:12645243,C,T	0.0547	chr3:12645243
real	rs2442812	chr3:12649576,A,G	0.4512	chr3:12649576
real	rs3773349	chr3:12649732,T,C	0.3946	chr3:12649732
real	rs2055311	chr3:12649857,G,C	0.5931	chr3:12649857
real	rs963959	chr3:12649937,C,T	0.436	chr3:12649937
real	rs11708606	chr3:128200806,G,A	0.0496	chr3:128200806
real	rs2335052	chr3:128204951,C,T	0.2999	chr3:128204951
real	rs1573858	chr3:128205860,G,C	0.7427	chr3:128205860
real	rs75624920	chr3:134644635,C,T	0.0966	chr3:134644635
real	rs635721	chr3:134644636,G,T	0.645	chr3:134644636
real	rs7644369	chr3:134670524,C,T	0.6555	chr3:134670524
real	rs56401137	chr3:134851605,C,T	0.1392	chr3:134851605
real	rs35774847	chr3:134885770,C,T	0.0452	chr3:134885770
real	rs1042787	chr3:134898742,C,T	0.6124	chr3:134898742
real	rs11717042	chr3:134967368,G,A	0.292	chr3:134967368
real	rs3732565	chr3:134968232,C,T	0.0455	chr3:134968232
real	rs16842880	chr3:134977950,G,A	0.0991	chr3:134977950
real	rs7432551	chr3:138665029,G,C	0.4295	chr3:138665029
real	rs61750361	chr3:138665064,G,A	0.365	chr3:138665064
real	rs1802904	chr3:142168331,C,T	0.9491	chr3:142168331
real	rs75693766	chr3:142169902,G,A	0.0466	chr3:142169902
real	rs112832712	chr3:142169961,G,A	0.0493	chr3:142169961
real	rs2229032	chr3:142178144,C,T	0.0538	chr3:142178144
real	rs113544835	chr3:142183935,C,G	0.0521	chr3:142183935
real	rs113258038	chr3:142204147,C,G	0.0531	chr3:142204147
real	rs558158998	chr3:142215166,A,G	0.0228	chr3:142215166
real	rs2227931	chr3:142222284,A,G	0.1979	chr3:142222284
real	rs186824993	chr3:142226863,G,A	0.0481	chr3:142226863
real	rs80304967	chr3:142234398,C,T	0.09	chr3:142234398
real	rs58348002	chr3:142234404,T,C	0.1	chr3:142234404
real	rs56026468	chr3:142242985,C,T	0.0939	chr3:142242985
real	rs73864554	chr3:142257306,T,C	0.1	chr3:142257306
real	rs141108601	chr3:142266767,T,A	0.0477	chr3:142266767
real	rs76852171	chr3:142266778,A,T	0.1018	chr3:142266778
real	rs55895932	chr3:142272757,T,C	0.2497	chr3:142272757
real	rs201048871	chr3:142272874,T,C	0.0503	chr3:142272874
real	rs73240318	chr3:142277427,A,G	0.1485	chr3:142277427
real	rs2227929	chr3:142277536,A,G	0.1882	chr3:142277536
real	rs2227930	chr3:142277575,A,T	0.8465	chr3:142277575
real	rs2227928	chr3:142281612,A,G	0.852	chr3:142281612
real	rs11709323	chr3:178916519,T,C	0.056	chr3:178916519
real	rs202180110	chr3:178921312,G,C	0.0595	chr3:178921312
real	rs2699896	chr3:178922274,C,A	0.6963	chr3:178922274
real	rs2230461	chr3:178927410,A,G	0.2454	chr3:178927410
real	rs3729686	chr3:178935957,A,G	0.0592	chr3:178935957
real	rs6443625	chr3:178938747,A,T	0.3876	chr3:178938747
real	rs2699889	chr3:178942431,C,G	0.8	chr3:178942431
real	rs3729693	chr3:178948196,A,G	0.107	chr3:178948196
real	rs138883646	chr3:183211854,T,A	0.0501	chr3:183211854
real	rs1520101	chr3:183211906,A,G	0.8953	chr3:183211906
real	rs2256061	chr3:183212026,C,T	0.1871	chr3:183212026
real	rs79021441	chr3:183217602,C,T	0.0442	chr3:183217602
real	rs114212192	chr3:183226025,C,T	0.0513475	chr3:183226025
real	rs16857707	chr3:183226072,G,A	0.1479	chr3:183226072
real	rs61447052	chr3:183226186,C,T	0.0499	chr3:183226186
real	rs16857710	chr3:183226213,A,G	0.2967	chr3:183226213
real	rs12163540	chr3:183273129,C,G	0.0467	chr3:183273129
real	rs4234587	chr3:185785548,C,G	0.4973	chr3:185785548
real	rs9831938	chr3:185785996,T,C	0.4936	chr3:185785996
real	rs79587697	chr3:185786040,T,C	0.1	chr3:185786040
real	rs4234588	chr3:185786406,G,A	0.8939	chr3:185786406
real	rs112549551	chr3:185788026,T,G	0.0985	chr3:185788026
real	rs79822692	chr3:185788803,G,A	0.0953	chr3:185788803
real	rs79476867	chr3:185790317,T,C	0.0965	chr3:185790317
real	rs77839184	chr3:185790541,T,C	0.0991	chr3:185790541
real	rs76600412	chr3:185793709,G,A	0.0944	chr3:185793709
real	rs60978794	chr3:185793888,T,C	0.1	chr3:185793888
real	rs76124850	chr3:185794966,A,G	0.1	chr3:185794966
real	rs73052025	chr3:185795017,C,A	0.0951	chr3:185795017
real	rs78000917	chr3:185795060,A,G	0.0997	chr3:185795060
real	rs77898344	chr3:185795292,A,G	0.0944	chr3:185795292
real	rs4686728	chr3:185795333,T,C	0.6002	chr3:185795333
real	rs115561520	chr3:185795430,T,C	0.0487	chr3:185795430
real	rs77170541	chr3:185795638,C,A	0.0961	chr3:185795638
real	rs12638263	chr3:185795855,A,C	0.4	chr3:185795855
real	rs60445894	chr3:185796139,A,G	0.3983	chr3:185796139
real	rs7430047	chr3:185796765,C,T	0.0998	chr3:185796765
real	rs4077189	chr3:185796785,G,A	0.1053	chr3:185796785
real	rs77412668	chr3:185796962,T,C	0.0974	chr3:185796962
real	rs200467709	chr3:187440330,C,T	0.0424	chr3:187440330
real	rs73886539	chr3:187443267,C,T	0.0942	chr3:187443267
real	rs61732778	chr3:187443314,G,A	0.1038	chr3:187443314
real	rs199997559	chr3:187444661,C,G	0.0526	chr3:187444661
real	rs2229362	chr3:187446211,C,T	0.4509	chr3:187446211
real	rs1056932	chr3:187447032,G,A	0.1975	chr3:187447032
real	rs1155705	chr3:30686414,A,G	0.3008	chr3:30686414
real	rs11466512	chr3:30713126,T,A	0.1892	chr3:30713126
real	rs2228048	chr3:30713842,C,T	0.1057	chr3:30713842
real	rs2228047	chr3:30715608,A,G	0.1399	chr3:30715608
real	rs11466530	chr3:30732904,C,T	0.0454	chr3:30732904
real	rs17027638	chr3:3197918,A,G	0.1514	chr3:3197918
real	rs1669321	chr3:3215954,A,G	0.4368	chr3:3215954
real	rs4647256	chr3:37050325,C,T	0.1	chr3:37050325
real	rs55658850	chr3:37053487,C,T	0.0521	chr3:37053487
real	rs1799977	chr3:37053568,A,G	0.0512	chr3:37053568
real	rs9862158	chr3:37067101,T,A	0.1015	chr3:37067101
real	rs41562513	chr3:37070437,G,A	0.0468	chr3:37070437
real	rs9876116	chr3:37083740,A,G	0.604	chr3:37083740
real	rs2020873	chr3:37092025,C,T	0.2439	chr3:37092025
real	rs4135376	chr3:41265515,A,G	0.0994	chr3:41265515
real	rs537794740	chr3:41266727,T,G	0.018	chr3:41266727
real	rs60908956	chr3:41266750,G,A	0.052	chr3:41266750
real	rs74692094	chr3:41274905,C,A	0.0438	chr3:41274905
real	rs3856748	chr3:41275350,C,T	0.0512	chr3:41275350
real	rs4082155	chr3:47125385,G,A	0.1956	chr3:47125385
real	rs6767907	chr3:47162661,A,G	0.6437	chr3:47162661
real	rs72895708	chr3:47163343,G,C	0.0988	chr3:47163343
real	rs58906143	chr3:47163422,C,G	0.3401	chr3:47163422
real	rs78759480	chr3:47165569,G,A	0.1028	chr3:47165569
real	rs7433231	chr3:49928691,T,C	0.2	chr3:49928691
real	rs56898787	chr3:52436259,G,C	0.196	chr3:52436259
real	rs146661777	chr3:52436917,C,G	0.0496	chr3:52436917
real	rs34736117	chr3:52437748,A,C	0.0512	chr3:52437748
real	rs77722216	chr3:52437841,C,T	0.0513	chr3:52437841
real	rs28997577	chr3:52439240,T,C	0.0476	chr3:52439240
real	rs139414598	chr3:52440418,A,T	0.0515	chr3:52440418
real	rs114861355	chr3:52581981,T,G	0.05	chr3:52581981
real	rs2251219	chr3:52584787,T,C	0.1512	chr3:52584787
real	rs17264436	chr3:52610651,T,A	0.1554	chr3:52610651
real	rs72947594	chr3:52620714,G,T	0.1509	chr3:52620714
real	rs80314598	chr3:52620745,G,A	0.1956	chr3:52620745
real	rs17052322	chr3:52637439,T,C	0.0579	chr3:52637439
real	rs2276824	chr3:52637486,C,G	0.7445	chr3:52637486
real	rs3733045	chr3:52643307,A,G	0.4228	chr3:52643307
real	rs3755806	chr3:52643685,T,C	0.1515	chr3:52643685
real	rs17052357	chr3:52668638,G,A	0.2448	chr3:52668638
real	rs34173244	chr3:52668776,A,G	0.2024	chr3:52668776
real	rs116758482	chr3:52696303,G,C	0.0466	chr3:52696303
real	rs72950434	chr3:52702506,T,C	0.0538	chr3:52702506
real	rs112598669	chr3:69985718,G,A	0.0648	chr3:69985718
real	rs201445819	chr3:69985846,C,T	0.0467	chr3:69985846
real	rs36118030	chr3:70014384,G,A	0.0537	chr3:70014384
real	rs138358922	chr3:89176334,G,T	0.0511	chr3:89176334
real	rs1398197	chr3:89498428,G,A	0.1963	chr3:89498428
real	rs73846185	chr3:89521644,T,C	0.1453	chr3:89521644
real	rs35124509	chr3:89521693,T,C	0.4411	chr3:89521693
real	rs1054750	chr3:89521725,T,C	0.05	chr3:89521725
real	rs12498609	chr4:106155185,C,G	0.1528	chr4:106155185
real	rs6843141	chr4:106155751,G,A	0.3117	chr4:106155751
real	rs35695427	chr4:106156983,G,A	0.049	chr4:106156983
real	rs10516517	chr4:106158189,G,A	0.094	chr4:106158189
real	rs3796927	chr4:106158216,G,A	0.2441	chr4:106158216
real	rs190463142	chr4:106162703,G,A	0.053	chr4:106162703
real	rs577810844	chr4:106190860,C,T	0.0253	chr4:106190860
real	rs3733609	chr4:106190862,T,C	0.4952	chr4:106190862
real	rs34402524	chr4:106196829,T,G	0.0495	chr4:106196829
real	rs62621450	chr4:106197000,A,G	0.0477	chr4:106197000
real	rs138252442	chr4:106197721,C,T	0.0493	chr4:106197721
real	rs10033601	chr4:153252061,A,G	0.5993	chr4:153252061
real	rs12644477	chr4:153332380,T,G	0.1058	chr4:153332380
real	rs10023340	chr4:1795557,T,C	0.4976	chr4:1795557
real	rs3135868	chr4:1801542,A,G	0.3428	chr4:1801542
real	rs2305180	chr4:1803236,C,T	0.0514	chr4:1803236
real	rs2305181	chr4:1803251,T,C	0.2859	chr4:1803251
real	rs17878375	chr4:1803271,C,G	0.0445	chr4:1803271
real	rs2305183	chr4:1803307,T,C	0.3773	chr4:1803307
real	rs147769045	chr4:1803385,G,C	0.0459	chr4:1803385
real	rs2234909	chr4:1803704,T,C	0.3438	chr4:1803704
real	rs17881967	chr4:1806040,C,T	0.0538	chr4:1806040
real	rs3135890	chr4:1806519,C,T	0.1003	chr4:1806519
real	rs3135894	chr4:1807053,A,G	0.0985	chr4:1807053
real	rs3135897	chr4:1807478,G,T	0.0465	chr4:1807478
real	rs7688609	chr4:1807894,G,A	0.8012	chr4:1807894
real	rs145020302	chr4:1808592,C,G	0.0511	chr4:1808592
real	rs149863736	chr4:1809121,T,C	0.0371	chr4:1809121
real	rs328418	chr4:187557893,T,C	0.9025	chr4:187557893
real	rs78405886	chr4:55133715,A,G	0.0503	chr4:55133715
real	rs77524207	chr4:55133806,G,A	0.05	chr4:55133806
real	rs35597368	chr4:55139771,T,C	0.0999	chr4:55139771
real	rs1873778	chr4:55141055,A,G	0.843	chr4:55141055
real	rs10028020	chr4:55143577,G,A	0.2024	chr4:55143577
real	rs186273152	chr4:55144500,C,T	0.048	chr4:55144500
real	rs2228230	chr4:55152040,C,T	0.2026	chr4:55152040
real	rs3733540	chr4:55161254,C,T	0.6465	chr4:55161254
real	rs7685117	chr4:55161391,T,C	0.9429	chr4:55161391
real	rs7680422	chr4:55161517,A,G	0.9474	chr4:55161517
real	rs72549293	chr4:55575593,C,T	0.1534	chr4:55575593
real	rs55986963	chr4:55593481,A,G	0.0495	chr4:55593481
real	rs3733542	chr4:55602765,G,C	0.3518	chr4:55602765
real	rs56288823	chr4:55604639,C,T	0.0505	chr4:55604639
real	rs2412617	chr4:55948108,A,G	0.9992	chr4:55948108
real	rs145298133	chr4:55956183,G,T	0.053	chr4:55956183
real	rs36114464	chr4:55956225,C,T	0.0532	chr4:55956225
real	rs2219471	chr4:55961159,T,C	0.1516	chr4:55961159
real	rs7655964	chr4:55968053,A,C	0.1023	chr4:55968053
real	rs1870377	chr4:55972974,T,A	0.0469	chr4:55972974
real	rs112865999	chr4:55974095,T,C	0.0521	chr4:55974095
real	rs113121239	chr4:55976709,C,G	0.049	chr4:55976709
real	rs2305948	chr4:55979558,C,T	0.2427	chr4:55979558
real	rs7349683	chr4:66197804,C,T	0.0506	chr4:66197804
real	rs35363653	chr4:66231699,A,G	0.1042	chr4:66231699
real	rs200980371	chr4:66231721,T,C	0.0516	chr4:66231721
real	rs2305351	chr4:66280171,C,T	0.0958	chr4:66280171
real	rs55860557	chr4:66535284,G,A	0.0515	chr4:66535284
real	rs2229992	chr5:112162854,T,C	0.144	chr5:112162854
real	rs351771	chr5:112164561,G,A	0.6497	chr5:112164561
real	rs33974176	chr5:112173899,C,T	0.0523	chr5:112173899
real	rs114774495	chr5:112174555,G,A	0.0514	chr5:112174555
real	rs41115	chr5:112175770,G,A	0.6439	chr5:112175770
real	rs42427	chr5:112176325,G,A	0.6499	chr5:112176325
real	rs2229997	chr5:112176541,C,G	0.05	chr5:112176541
real	rs866006	chr5:112176559,T,G	0.6339	chr5:112176559
real	rs459552	chr5:112176756,T,A	0.9468	chr5:112176756
real	rs465899	chr5:112177171,G,A	0.6499	chr5:112177171
real	rs35043160	chr5:112178995,A,G	0.1428	chr5:112178995
real	rs1804197	chr5:112179909,C,A	0.3672	chr5:112179909
real	rs6875894	chr5:112179965,C,T	0.088	chr5:112179965
real	rs4526098	chr5:131892979,G,A	0.7427	chr5:131892979
real	rs74769721	chr5:131911425,G,A	0.1547	chr5:131911425
real	rs17166050	chr5:131915213,G,A	0.0987	chr5:131915213
real	rs117081789	chr5:131923393,G,A	0.052	chr5:131923393
real	rs115100130	chr5:131924595,T,C	0.0443	chr5:131924595
real	rs2522390	chr5:131930766,A,C	0.0459	chr5:131930766
real	rs34147298	chr5:131931320,C,T	0.0541	chr5:131931320
real	rs35800931	chr5:131951811,G,A	0.0491	chr5:131951811
real	rs1804670	chr5:131977963,T,C	0.1473	chr5:131977963
real	rs288028	chr5:138221989,G,C	0.1389	chr5:138221989
real	rs1059110	chr5:138266546,G,A	0.3986	chr5:138266546
real	rs13359740	chr5:138268192,T,A	0.1507	chr5:138268192
real	rs28363502	chr5:138269463,C,A	0.101	chr5:138269463
real	rs148054244	chr5:149433710,A,G	0.0956	chr5:149433710
real	rs41533349	chr5:149433857,C,G	0.1484	chr5:149433857
real	rs216136	chr5:149435759,G,A	0.1513	chr5:149435759
real	rs17110908	chr5:149439258,G,A	0.1453	chr5:149439258
real	rs3733671	chr5:149439458,T,G	0.1013	chr5:149439458
real	rs10079250	chr5:149450132,T,C	0.3022	chr5:149450132
real	rs3829987	chr5:149456811,G,A	0.6482	chr5:149456811
real	rs2228422	chr5:149457678,G,A	0.1423	chr5:149457678
real	rs76862924	chr5:149457830,C,T	0.1	chr5:149457830
real	rs17652007	chr5:149460343,G,A	0.0976	chr5:149460343
real	rs216123	chr5:149460553,A,G	0.1993	chr5:149460553
real	rs246388	chr5:149495395,T,C	0.1459	chr5:149495395
real	rs75732095	chr5:149495537,G,A	0.1	chr5:149495537
real	rs246395	chr5:149499672,T,C	0.1013	chr5:149499672
real	rs116476231	chr5:149500423,C,T	0.0949	chr5:149500423
real	rs200986052	chr5:149502734,C,T	0.0509	chr5:149502734
real	rs56078873	chr5:149505054,C,T	0.0478	chr5:149505054
real	rs116171826	chr5:149509506,G,A	0.0462	chr5:149509506
real	rs74943037	chr5:149509508,G,A	0.096	chr5:149509508
real	rs149274963	chr5:149509523,C,T	0.0444	chr5:149509523
real	rs56779496	chr5:149513403,T,C	0.1014	chr5:149513403
real	rs147141808	chr5:149514458,C,T	0.0505	chr5:149514458
real	rs17110944	chr5:149515397,T,A	0.3456	chr5:149515397
real	rs111448666	chr5:149516539,C,T	0.0495	chr5:149516539
real	rs3830035	chr5:170819887,G,A	0.503	chr5:170819887
real	rs3830036	chr5:170820024,G,A	0.5004	chr5:170820024
real	rs1122528	chr5:176516542,C,T	0.2034	chr5:176516542
real	rs1966265	chr5:176516631,G,A	0.0997	chr5:176516631
real	rs446382	chr5:176517461,T,G	0.9476	chr5:176517461
real	rs376618	chr5:176517797,C,T	0.8476	chr5:176517797
real	rs45526036	chr5:176517991,T,C	0.0507	chr5:176517991
real	rs3135923	chr5:176518766,C,T	0.1924	chr5:176518766
real	rs452885	chr5:176518784,C,T	0.8471	chr5:176518784
real	rs3135925	chr5:176519516,A,G	0.1963	chr5:176519516
real	rs351855	chr5:176520243,G,A	0.1962	chr5:176520243
real	rs45496300	chr5:176520622,G,A	0.0479	chr5:176520622
real	rs351854	chr5:176522562,C,T	0.1486	chr5:176522562
real	rs42409	chr5:176522728,C,T	0.5955	chr5:176522728
real	rs45523032	chr5:176523186,G,A	0.0509	chr5:176523186
real	rs31777	chr5:176523562,C,A	0.9568	chr5:176523562
real	rs31776	chr5:176523597,A,G	0.9031	chr5:176523597
real	rs873652	chr5:176524703,A,T	0.0525	chr5:176524703
real	rs149334244	chr5:176562864,C,T	0.0558	chr5:176562864
real	rs1363405	chr5:176636882,C,T	0.8497	chr5:176636882
real	rs114747882	chr5:176636915,T,C	0.0514	chr5:176636915
real	rs61744451	chr5:176637211,G,T	0.0477	chr5:176637211
real	rs3733875	chr5:176637240,G,T	0.0996	chr5:176637240
real	rs28932178	chr5:176637576,T,C	0.1509	chr5:176637576
real	rs146767413	chr5:176637695,C,T	0.0486	chr5:176637695
real	rs28932181	chr5:176639105,T,C	0.2051	chr5:176639105
real	rs79098301	chr5:176707544,G,A	0.0952	chr5:176707544
real	rs35848863	chr5:176721119,G,A	0.0955	chr5:176721119
real	rs34165241	chr5:176721151,T,C	0.0923	chr5:176721151
real	rs28580074	chr5:176721198,T,C	0.8998	chr5:176721198
real	rs199750262	chr5:180030183,C,T	0.0494	chr5:180030183
real	rs140531103	chr5:180041129,C,G	0.0474	chr5:180041129
real	rs1130378	chr5:180043388,G,A	0.0501	chr5:180043388
real	rs56127961	chr5:180043439,G,A	0.0966	chr5:180043439
real	rs448012	chr5:180046344,G,C	0.4203	chr5:180046344
real	rs423086	chr5:180047863,C,G	0.7555	chr5:180047863
real	rs2242215	chr5:180048035,T,C	0.0513	chr5:180048035
real	rs2242214	chr5:180048056,C,T	0.2079	chr5:180048056
real	rs35874891	chr5:180049808,T,C	0.0934	chr5:180049808
real	rs402647	chr5:180053307,A,G	0.6552	chr5:180053307
real	rs114756022	chr5:180056453,G,A	0.0474	chr5:180056453
real	rs56361806	chr5:180056863,C,T	0.1015	chr5:180056863
real	rs34117331	chr5:180056986,T,C	0.05	chr5:180056986
real	rs75516704	chr5:180057249,G,A	0.0491	chr5:180057249
real	rs59410886	chr5:180057538,C,T	0.1	chr5:180057538
real	rs113995355	chr5:180058761,A,C	0.0435	chr5:180058761
real	rs147801168	chr5:180076460,G,C	0.1089	chr5:180076460
real	rs1353252	chr5:35857177,G,C	0.6953	chr5:35857177
real	rs11567704	chr5:35861003,C,T	0.0487	chr5:35861003
real	rs1494558	chr5:35861068,T,C	0.5975	chr5:35861068
real	rs1494555	chr5:35871190,G,A	0.6924	chr5:35871190
real	rs2228141	chr5:35871273,C,T	0.054	chr5:35871273
real	rs11567763	chr5:35873568,A,C	0.0555	chr5:35873568
real	rs11567764	chr5:35873605,G,A	0.1449	chr5:35873605
real	rs6897932	chr5:35874575,C,T	0.15	chr5:35874575
real	rs3194051	chr5:35876274,A,G	0.1075	chr5:35876274
real	rs61748204	chr5:38942449,G,A	0.0459	chr5:38942449
real	rs74451462	chr5:38942887,C,A	0.0497	chr5:38942887
real	rs75653431	chr5:38947569,G,A	0.0496	chr5:38947569
real	rs2115949	chr5:38950776,G,A	0.9045	chr5:38950776
real	rs2043112	chr5:38955796,G,A	0.2441	chr5:38955796
real	rs6868087	chr5:38958750,A,G	0.2561	chr5:38958750
real	rs61763058	chr5:38958877,T,C	0.1482	chr5:38958877
real	rs76264043	chr5:38959420,G,A	0.0478	chr5:38959420
real	rs73751814	chr5:38960006,G,A	0.0503	chr5:38960006
real	rs2303808	chr5:39074296,G,C	0.3872	chr5:39074296
real	rs111763965	chr5:44305092,T,A	0.0476	chr5:44305092
real	rs17234639	chr5:44305133,G,A	0.0975	chr5:44305133
real	rs2290070	chr5:44305309,C,G	0.0485	chr5:44305309
real	rs192120973	chr5:56111445,G,A	0.0505	chr5:56111445
real	rs28710284	chr5:56111751,G,C	0.7077	chr5:56111751
real	rs7731700	chr5:56111927,C,T	0.3315	chr5:56111927
real	rs832567	chr5:56152416,C,A	0.5815	chr5:56152416
real	rs199726815	chr5:56155670,C,T	0.05	chr5:56155670
real	rs73135067	chr5:56155751,A,G	0.0467	chr5:56155751
real	rs832575	chr5:56161787,G,A	0.8454	chr5:56161787
real	rs2229882	chr5:56168712,C,T	0.0574	chr5:56168712
real	rs56225368	chr5:56168790,A,G	0.0472	chr5:56168790
real	rs702689	chr5:56177443,G,A	0.3412	chr5:56177443
real	rs832582	chr5:56177743,G,A	0.7519	chr5:56177743
real	rs3822625	chr5:56178111,A,G	0.1521	chr5:56178111
real	rs832583	chr5:56178217,A,C	0.7464	chr5:56178217
real	rs16886463	chr5:56179341,G,A	0.0931	chr5:56179341
real	rs3736430	chr5:56180480,A,G	0.1428	chr5:56180480
real	rs56842757	chr5:56181923,A,G	0.0466	chr5:56181923
real	rs706713	chr5:67522722,C,T	0.4423	chr5:67522722
real	rs171649	chr5:67569746,G,A	0.0995	chr5:67569746
real	rs368094141	chr5:67584277,G,A	0.0466	chr5:67584277
real	rs2888323	chr5:67584357,A,G	0.4318	chr5:67584357
real	rs3730089	chr5:67588148,G,A	0.4017	chr5:67588148
real	rs140892282	chr5:67589038,G,A	0.0524	chr5:67589038
real	rs3729981	chr5:67593363,T,C	0.2032	chr5:67593363
real	rs2185379	chr6:106536253,G,A	0.105197	chr6:106536253
real	rs811925	chr6:106547372,C,G	0.144	chr6:106547372
real	rs80016188	chr6:106547469,T,A	0.0533	chr6:106547469
real	rs17066588	chr6:106552892,G,C	0.0999	chr6:106552892
real	rs1010273	chr6:106555025,G,A	0.0517	chr6:106555025
real	rs80257572	chr6:106555195,G,A	0.0482	chr6:106555195
real	rs3730353	chr6:111995666,A,G	0.5	chr6:111995666
real	rs1230346	chr6:112382217,T,C	0.1472	chr6:112382217
real	rs9487806	chr6:112382223,A,T	0.0505	chr6:112382223
real	rs1230345	chr6:112382313,G,T	0.4493	chr6:112382313
real	rs17073260	chr6:112382323,C,T	0.0954	chr6:112382323
real	rs78266262	chr6:112382455,G,C	0.0948	chr6:112382455
real	rs76570257	chr6:112385928,T,G	0.098	chr6:112385928
real	rs112686348	chr6:112385977,C,T	0.0471	chr6:112385977
real	rs34686812	chr6:112390650,A,C	0.0473	chr6:112390650
real	rs7769643	chr6:117641931,C,T	0.0983	chr6:117641931
real	rs55708202	chr6:117642418,A,C	0.0987	chr6:117642418
real	rs55687640	chr6:117642457,G,A	0.049	chr6:117642457
real	rs9489124	chr6:117642495,C,T	0.0897	chr6:117642495
real	rs492132	chr6:117643433,T,C	0.0999	chr6:117643433
real	rs3798375	chr6:117643897,A,G	0.0953	chr6:117643897
real	rs114959358	chr6:117643993,C,T	0.0488	chr6:117643993
real	rs568514	chr6:117644841,C,T	0.0987	chr6:117644841
real	rs546631	chr6:117644866,T,C	0.1972	chr6:117644866
real	rs545537	chr6:117645041,C,T	0.0954	chr6:117645041
real	rs3822950	chr6:117645604,A,T	0.0958	chr6:117645604
real	rs115496180	chr6:117645662,T,C	0.0486	chr6:117645662
real	rs35134954	chr6:117646380,A,C	0.1018	chr6:117646380
real	rs508278	chr6:117646772,T,C	0.1943	chr6:117646772
real	rs79589222	chr6:117647359,T,C	0.1045	chr6:117647359
real	rs12664076	chr6:117650532,C,G	0.1041	chr6:117650532
real	rs114790094	chr6:117657159,A,G	0.0455	chr6:117657159
real	rs5029941	chr6:138196060,C,T	0.0482	chr6:138196060
real	rs2230926	chr6:138196066,T,G	0.4011	chr6:138196066
real	rs5029947	chr6:138196817,C,G	0.0912	chr6:138196817
real	rs5029948	chr6:138197329,C,T	0.2053	chr6:138197329
real	rs661561	chr6:138197331,A,C	0.1994	chr6:138197331
real	rs5029956	chr6:138202378,C,T	0.1117	chr6:138202378
real	rs2077647	chr6:152129077,T,C	0.3875	chr6:152129077
real	rs4986934	chr6:152201875,T,C	0.9996	chr6:152201875
real	rs1801132	chr6:152265522,G,C	0.8962	chr6:152265522
real	rs2273206	chr6:152382311,G,T	0.5073	chr6:152382311
real	rs2228480	chr6:152420095,G,A	0.0977	chr6:152420095
real	rs61745451	chr6:157505478,G,A	0.0967	chr6:157505478
real	rs570594202	chr6:157528248,A,T	0.0514	chr6:157528248
real	rs2051625	chr6:33287183,T,C	0.0935	chr6:33287183
real	rs1059231	chr6:33288271,A,G	0.0956	chr6:33288271
real	rs4713866	chr6:35420267,C,T	0.0554	chr6:35420267
real	rs7757405	chr6:35423489,A,G	0.9032	chr6:35423489
real	rs4713867	chr6:35423662,A,C	0.906	chr6:35423662
real	rs7761870	chr6:35423886,C,T	0.0513	chr6:35423886
real	rs114021030	chr6:35426041,G,A	0.0477	chr6:35426041
real	rs3823434	chr6:35426175,C,T	0.0502	chr6:35426175
real	rs6457823	chr6:35427556,G,A	0.4559	chr6:35427556
real	rs9462088	chr6:35430686,G,A	0.4478	chr6:35430686
real	rs74746812	chr6:393359,G,C	0.0523	chr6:393359
real	rs116609963	chr6:394880,C,G	0.0515	chr6:394880
real	rs73717071	chr6:395889,G,A	0.0938	chr6:395889
real	rs34318727	chr6:397261,G,A	0.0404	chr6:397261
real	rs6942173	chr6:397269,T,G	0.0374	chr6:397269
real	rs1775589	chr6:397290,T,C	0.4019	chr6:397290
real	rs202225254	chr6:401701,G,A	0.0486	chr6:401701
real	rs1051130	chr6:41903782,A,C	0.9472	chr6:41903782
real	rs3218102	chr6:41903783,G,A	0.0895	chr6:41903783
real	rs3218099	chr6:41904956,G,A	0.1521	chr6:41904956
real	rs3218089	chr6:41908122,G,A	0.0518	chr6:41908122
real	rs2010963	chr6:43738350,C,G	0.6627	chr6:43738350
real	rs345730	chr6:93967851,C,T	0.5608	chr6:93967851
real	rs849389	chr7:106508978,A,G	0.9478	chr7:106508978
real	rs849390	chr7:106508987,T,C	0.9491	chr7:106508987
real	rs17847825	chr7:106509331,C,A	0.0998	chr7:106509331
real	rs28763989	chr7:106509933,A,G	0.0428	chr7:106509933
real	rs1129293	chr7:106513011,C,T	0.0947	chr7:106513011
real	rs849370	chr7:106519943,T,C	0.9485	chr7:106519943
real	rs849397	chr7:106523446,A,G	0.3916	chr7:106523446
real	rs2230460	chr7:106524689,C,T	0.1	chr7:106524689
real	rs10271561	chr7:116315205,T,C	0.5358	chr7:116315205
real	rs39747	chr7:116321039,T,C	0.4417	chr7:116321039
real	rs39748	chr7:116327430,C,G	0.1522	chr7:116327430
real	rs57149583	chr7:116327441,C,G	0.1514	chr7:116327441
real	rs7798983	chr7:116332197,A,G	0.2436	chr7:116332197
real	rs7785933	chr7:116332324,T,A	0.2595	chr7:116332324
real	rs150588908	chr7:116339528,C,T	0.0477	chr7:116339528
real	rs35225896	chr7:116340086,A,G	0.0521	chr7:116340086
real	rs77523018	chr7:116340223,T,C	0.0503	chr7:116340223
real	rs28444388	chr7:116340269,C,T	0.1983	chr7:116340269
real	rs73469198	chr7:116381104,A,G	0.0917	chr7:116381104
real	rs13223756	chr7:116397572,A,G	0.0994	chr7:116397572
real	rs199643166	chr7:116403117,G,A	0.0471	chr7:116403117
real	rs115574135	chr7:116409777,C,T	0.0529	chr7:116409777
real	rs41736	chr7:116435768,C,T	0.2	chr7:116435768
real	rs2023748	chr7:116436022,G,A	0.2	chr7:116436022
real	rs41737	chr7:116436097,G,A	0.1998	chr7:116436097
real	rs201006421	chr7:128843436,T,C	0.0506	chr7:128843436
real	rs2228617	chr7:128846328,G,C	0.4916	chr7:128846328
real	rs2735842	chr7:128846469,A,G	0.4993	chr7:128846469
real	rs45516102	chr7:128852187,G,A	0.0512	chr7:128852187
real	rs79007353	chr7:13979044,T,C	0.0473	chr7:13979044
real	rs79976002	chr7:13979164,A,G	0.3522	chr7:13979164
real	rs9639169	chr7:13979225,G,A	0.1236	chr7:13979225
real	rs9639170	chr7:13979226,A,C	0.1261	chr7:13979226
real	rs73276816	chr7:13979578,C,T	0.1492	chr7:13979578
real	rs74368425	chr7:13979610,C,T	0.0478091	chr7:13979610
real	rs17167681	chr7:13979611,G,A	0.1476	chr7:13979611
real	rs9639171	chr7:13980155,C,T	0.1498	chr7:13980155
real	rs1029519	chr7:13981573,C,G	0.1513	chr7:13981573
real	rs76540524	chr7:13981582,G,C	0.1604	chr7:13981582
real	rs28615403	chr7:13982420,A,C	0.1994	chr7:13982420
real	rs79591645	chr7:13983700,C,T	0.0518	chr7:13983700
real	rs117737584	chr7:13983725,C,T	0.049	chr7:13983725
real	rs10950500	chr7:13984918,T,A	0.1567	chr7:13984918
real	rs78644605	chr7:13984919,A,T	0.2938	chr7:13984919
real	rs75916431	chr7:13985890,G,A	0.0522	chr7:13985890
real	rs76456670	chr7:13986248,A,C	0.0502	chr7:13986248
real	rs74465030	chr7:13987863,G,A	0.2999	chr7:13987863
real	rs77707718	chr7:13987981,T,C	0.295	chr7:13987981
real	rs62454585	chr7:13988513,T,A	0.4022	chr7:13988513
real	rs725964	chr7:13988523,C,A	0.0904	chr7:13988523
real	rs73679047	chr7:13988568,C,G	0.1463	chr7:13988568
real	rs75913007	chr7:13988733,T,C	0.0488	chr7:13988733
real	rs17167684	chr7:13989464,A,G	0.0486	chr7:13989464
real	rs10271964	chr7:13989527,T,A	0.1042	chr7:13989527
real	rs61418435	chr7:13989674,T,A	0.3517	chr7:13989674
real	rs76892424	chr7:13989690,G,C	0.246	chr7:13989690
real	rs76740682	chr7:13989727,G,T	0.2434	chr7:13989727
real	rs78484898	chr7:13990033,C,T	0.1483	chr7:13990033
real	rs62454586	chr7:13990919,G,A	0.0463	chr7:13990919
real	rs2282873	chr7:13990943,C,T	0.3424	chr7:13990943
real	rs10261433	chr7:13991185,G,A	0.0451	chr7:13991185
real	rs7790331	chr7:13991221,T,C	0.3398	chr7:13991221
real	rs77573857	chr7:13991694,A,G	0.2326	chr7:13991694
real	rs2282871	chr7:13991828,T,G	0.1468	chr7:13991828
real	rs73679049	chr7:13991829,G,A	0.1992	chr7:13991829
real	rs2282870	chr7:13991853,C,G	0.6386	chr7:13991853
real	rs2237290	chr7:13992233,T,A	0.703	chr7:13992233
real	rs6946355	chr7:13992460,A,G	0.6946	chr7:13992460
real	rs80188164	chr7:13992611,A,G	0.0887	chr7:13992611
real	rs78949657	chr7:13992690,A,G	0.0469	chr7:13992690
real	rs143856655	chr7:13992705,C,G	0.0496	chr7:13992705
real	rs75341528	chr7:13992871,C,T	0.2464	chr7:13992871
real	rs74491075	chr7:13992982,C,T	0.2476	chr7:13992982
real	rs80013479	chr7:13993248,C,G	0.2459	chr7:13993248
real	rs114584420	chr7:13993309,A,G	0.2313	chr7:13993309
real	rs73276829	chr7:13993770,A,T	0.0515	chr7:13993770
real	rs114417903	chr7:13993957,A,G	0.098	chr7:13993957
real	rs73679050	chr7:13994658,C,T	0.1989	chr7:13994658
real	rs7800918	chr7:13995209,G,T	0.701	chr7:13995209
real	rs7804410	chr7:13995524,A,T	0.1936	chr7:13995524
real	rs73679051	chr7:13995673,G,A	0.2957	chr7:13995673
real	rs188411011	chr7:13995810,T,C	0.0487	chr7:13995810
real	rs79731879	chr7:13996024,G,C	0.2532	chr7:13996024
real	rs79782775	chr7:13996163,G,A	0.2515	chr7:13996163
real	rs75546309	chr7:13997151,A,G	0.2431	chr7:13997151
real	rs3779118	chr7:13997159,T,C	0.4389	chr7:13997159
real	rs77605777	chr7:13997164,T,C	0.0999	chr7:13997164
real	rs74984495	chr7:13997645,C,A	0.2451	chr7:13997645
real	rs55809307	chr7:13998828,T,G	0.1931	chr7:13998828
real	rs561826945	chr7:13999134,A,G	0.0428	chr7:13999134
real	rs17167691	chr7:13999854,A,G	0.2473	chr7:13999854
real	rs58501779	chr7:14000182,C,T	0.29	chr7:14000182
real	rs115381609	chr7:14000239,G,A	0.2453	chr7:14000239
real	rs10236596	chr7:14000421,T,G	0.1929	chr7:14000421
real	rs7794465	chr7:14000816,A,G	0.3971	chr7:14000816
real	rs3801101	chr7:14001129,G,C	0.2492	chr7:14001129
real	rs75565741	chr7:14001174,T,C	0.0535	chr7:14001174
real	rs116659255	chr7:14001479,A,G	0.0529	chr7:14001479
real	rs116398302	chr7:14001695,A,G	0.0425	chr7:14001695
real	rs10226058	chr7:14002043,C,T	0.3425	chr7:14002043
real	rs62454612	chr7:14002057,C,A	0.0484032	chr7:14002057
real	rs10226187	chr7:14002132,C,T	0.4422	chr7:14002132
real	rs2282869	chr7:14003105,C,T	0.4027	chr7:14003105
real	rs10230636	chr7:14003259,G,A	0.107	chr7:14003259
real	rs114796817	chr7:14003375,G,C	0.0489	chr7:14003375
real	rs62454616	chr7:14003443,G,A	0.0555	chr7:14003443
real	rs557363065	chr7:14003499,C,T	0.0492	chr7:14003499
real	rs77422456	chr7:14003898,T,C	0.0944	chr7:14003898
real	rs114314680	chr7:14003912,T,G	0.0509	chr7:14003912
real	rs10234148	chr7:14003966,C,G	0.4572	chr7:14003966
real	rs115989820	chr7:14003986,G,A	0.05	chr7:14003986
real	rs3801102	chr7:14004079,C,T	0.4493	chr7:14004079
real	rs148229887	chr7:14004110,G,T	0.0494	chr7:14004110
real	rs115651020	chr7:14004238,G,T	0.0476	chr7:14004238
real	rs76208172	chr7:14004303,C,T	0.0526	chr7:14004303
real	rs28490220	chr7:14004330,A,G	0.0518	chr7:14004330
real	rs115617841	chr7:14004458,C,A	0.0495	chr7:14004458
real	rs17167697	chr7:14004472,T,C	0.4983	chr7:14004472
real	rs757699	chr7:14004710,C,T	0.4482	chr7:14004710
real	rs116405205	chr7:14004889,A,G	0.0521	chr7:14004889
real	rs116276234	chr7:14005222,C,T	0.0504246	chr7:14005222
real	rs10225603	chr7:14005287,A,G	0.1005	chr7:14005287
real	rs76481941	chr7:14005326,G,C	0.1953	chr7:14005326
real	rs114847997	chr7:14005788,T,C	0.0583	chr7:14005788
real	rs151079278	chr7:14006744,T,C	0.05	chr7:14006744
real	rs10278571	chr7:14006895,T,C	0.3985	chr7:14006895
real	rs1557945	chr7:14007302,C,G	0.8964	chr7:14007302
real	rs190570876	chr7:14007558,T,C	0.0511	chr7:14007558
real	rs1015271	chr7:14007665,T,C	0.5483	chr7:14007665
real	rs115652719	chr7:14008424,A,C	0.0509	chr7:14008424
real	rs34971179	chr7:14008466,T,C	0.05	chr7:14008466
real	rs12111758	chr7:14008579,T,C	0.4476	chr7:14008579
real	rs12113565	chr7:14008626,C,T	0.4447	chr7:14008626
real	rs11981691	chr7:14008659,C,G	0.0494	chr7:14008659
real	rs917094	chr7:14008831,A,C	0.8988	chr7:14008831
real	rs917093	chr7:14009002,A,T	0.2387	chr7:14009002
real	rs74409484	chr7:14009581,T,C	0.159	chr7:14009581
real	rs79994433	chr7:14009991,A,G	0.0476	chr7:14009991
real	rs12113900	chr7:14010504,G,A	0.448	chr7:14010504
real	rs10239868	chr7:14011450,T,C	0.1019	chr7:14011450
real	rs148086441	chr7:14012094,T,C	0.1021	chr7:14012094
real	rs7799104	chr7:14012176,C,A	0.8925	chr7:14012176
real	rs62454618	chr7:14012886,T,C	0.0485	chr7:14012886
real	rs1476621	chr7:14013328,A,T	0.9531	chr7:14013328
real	rs7808321	chr7:14013452,G,A	0.9465	chr7:14013452
real	rs2282868	chr7:14013604,C,T	0.9485	chr7:14013604
real	rs77613167	chr7:14014006,G,C	0.1546	chr7:14014006
real	rs73679057	chr7:14014053,T,C	0.094	chr7:14014053
real	rs62454619	chr7:14014360,G,A	0.0488	chr7:14014360
real	rs75858365	chr7:14014363,G,A	0.0501	chr7:14014363
real	rs74924550	chr7:14015259,A,G	0.05	chr7:14015259
real	rs2282867	chr7:14015318,T,A	0.7459	chr7:14015318
real	rs62454620	chr7:14015607,C,A	0.0485	chr7:14015607
real	rs57636218	chr7:14016173,C,T	0.0509	chr7:14016173
real	rs11766860	chr7:14016664,A,G	0.1469	chr7:14016664
real	rs11773782	chr7:14016670,C,T	0.1511	chr7:14016670
real	rs7780154	chr7:14016848,T,C	0.0476	chr7:14016848
real	rs2074670	chr7:14016939,T,C	0.484	chr7:14016939
real	rs3789806	chr7:140449071,C,G	0.6964	chr7:140449071
real	rs9648696	chr7:140449150,T,C	0.6963	chr7:140449150
real	rs56216404	chr7:140481425,T,C	0.0494	chr7:140481425
real	rs10251357	chr7:140483037,A,G	0.0464	chr7:140483037
real	rs7810726	chr7:140483231,A,T	0.4995	chr7:140483231
real	rs1267643	chr7:140483400,T,C	0.7012	chr7:140483400
real	rs1267644	chr7:140483605,C,T	0.0946	chr7:140483605
real	rs73491853	chr7:140485297,C,T	0.4503	chr7:140485297
real	rs1267645	chr7:140485335,T,C	0.7007	chr7:140485335
real	rs140010652	chr7:140485416,G,A	0.05	chr7:140485416
real	rs1267646	chr7:140485690,C,T	0.6999	chr7:140485690
real	rs17161709	chr7:140486118,C,T	0.4924	chr7:140486118
real	rs1267647	chr7:140486288,C,T	0.6892	chr7:140486288
real	rs539471485	chr7:140486327,T,C	0.0466	chr7:140486327
real	rs1270193	chr7:140486743,T,C	0.0945	chr7:140486743
real	rs1267632	chr7:140487202,C,T	0.6999	chr7:140487202
real	rs551493320	chr7:140487603,T,C	0.0513	chr7:140487603
real	rs1267634	chr7:140490382,C,T	0.7015	chr7:140490382
real	rs201012020	chr7:140494063,T,C	0.0506	chr7:140494063
real	rs116768205	chr7:148504818,A,G	0.0479	chr7:148504818
real	rs75046025	chr7:148514921,C,T	0.144	chr7:148514921
real	rs77634281	chr7:148514934,A,G	0.1472	chr7:148514934
real	rs77051363	chr7:148515192,A,G	0.1503	chr7:148515192
real	rs2302427	chr7:148525904,C,G	0.047	chr7:148525904
real	rs112932272	chr7:148525979,C,T	0.0489928	chr7:148525979
real	rs10274535	chr7:148543525,A,G	0.9507	chr7:148543525
real	rs1124581	chr7:2946461,T,C	0.6373	chr7:2946461
real	rs2301921	chr7:2951824,A,G	0.1962	chr7:2951824
real	rs139525282	chr7:2954908,C,T	0.0477	chr7:2954908
real	rs3735123	chr7:2956918,C,A	0.351	chr7:2956918
real	rs3735124	chr7:2957005,T,C	0.6425	chr7:2957005
real	rs41533853	chr7:2958963,T,C	0.0457	chr7:2958963
real	rs3735126	chr7:2959172,G,A	0.3019	chr7:2959172
real	rs3735130	chr7:2962241,G,A	0.2441	chr7:2962241
real	rs3735131	chr7:2962293,C,G	0.2942	chr7:2962293
real	rs41328150	chr7:2962419,C,T	0.0548	chr7:2962419
real	rs2527509	chr7:2962753,G,A	0.4062	chr7:2962753
real	rs149270244	chr7:2963995,G,A	0.0529	chr7:2963995
real	rs41469246	chr7:2964011,C,T	0.3499	chr7:2964011
real	rs1182136	chr7:2966445,T,G	0.6904	chr7:2966445
real	rs41454944	chr7:2968291,G,A	0.2102	chr7:2968291
real	rs1621509	chr7:2969680,G,A	0.049	chr7:2969680
real	rs41396348	chr7:2974165,C,T	0.2939	chr7:2974165
real	rs6945582	chr7:2976767,G,A	0.0981	chr7:2976767
real	rs115457946	chr7:2976785,C,T	0.0518	chr7:2976785
real	rs201831026	chr7:2977529,T,G	0.0479	chr7:2977529
real	rs141934065	chr7:2978286,C,T	0.0542	chr7:2978286
real	rs10229368	chr7:2985586,C,G	0.1525	chr7:2985586
real	rs142415940	chr7:41729404,G,A	0.0494	chr7:41729404
real	rs61732861	chr7:50367292,C,A	0.05	chr7:50367292
real	rs712829	chr7:55086755,G,T	0.0581	chr7:55086755
real	rs712830	chr7:55086780,A,C	0.8	chr7:55086780
real	rs17335717	chr7:55087119,C,A	0.0447	chr7:55087119
real	rs17335724	chr7:55087121,G,C	0.0432	chr7:55087121
real	rs17335738	chr7:55087139,G,T	0.148	chr7:55087139
real	rs2072454	chr7:55214348,C,T	0.5014	chr7:55214348
real	rs4947986	chr7:55221655,G,A	0.1096	chr7:55221655
real	rs2227983	chr7:55229255,G,A	0.0486	chr7:55229255
real	rs17290169	chr7:55233089,C,T	0.0999	chr7:55233089
real	rs10258429	chr7:55238087,C,T	0.1528	chr7:55238087
real	rs10228436	chr7:55238268,G,A	0.2005	chr7:55238268
real	rs17336995	chr7:55238380,A,G	0.1495	chr7:55238380
real	rs2227984	chr7:55238874,T,A	0.2038	chr7:55238874
real	rs1050171	chr7:55249063,G,A	0.2044	chr7:55249063
real	rs17337360	chr7:55260440,C,T	0.1445	chr7:55260440
real	rs1140475	chr7:55266417,T,C	0.9513	chr7:55266417
real	rs17290699	chr7:55268897,A,C	0.0954	chr7:55268897
real	rs2293347	chr7:55268916,C,T	0.0517	chr7:55268916
real	rs199997298	chr7:55269060,C,T	0.045	chr7:55269060
real	rs17290706	chr7:55269511,C,T	0.0462	chr7:55269511
real	rs41321844	chr7:55273162,G,A	0.0511	chr7:55273162
real	rs199661469	chr7:55273224,C,T	0.0501	chr7:55273224
real	rs17290755	chr7:55273345,C,T	0.056	chr7:55273345
real	rs140788589	chr7:6022626,C,T	0.1444	chr7:6022626
real	rs55954143	chr7:6022629,G,A	0.2868	chr7:6022629
real	rs2228006	chr7:6026775,T,C	0.9345	chr7:6026775
real	rs6972869	chr7:6026839,A,G	0.0493	chr7:6026839
real	rs74902811	chr7:6026864,G,A	0.2	chr7:6026864
real	rs1805320	chr7:6026908,G,A	0.033	chr7:6026908
real	rs1805321	chr7:6026988,G,A	0.298	chr7:6026988
real	rs1805319	chr7:6036980,G,C	0.8917	chr7:6036980
real	rs62456182	chr7:6038722,T,C	0.1966	chr7:6038722
real	rs10254120	chr7:6045627,C,T	0.049	chr7:6045627
real	rs1800793	chr7:81346685,T,C	0.6989	chr7:81346685
real	rs5745678	chr7:81372047,A,G	0.9972	chr7:81372047
real	rs5745677	chr7:81372079,A,G	0.0559	chr7:81372079
real	rs5745676	chr7:81372156,A,G	0.9993	chr7:81372156
real	rs5745666	chr7:81374351,A,G	0.0481	chr7:81374351
real	rs5745646	chr7:81381326,C,T	1	chr7:81381326
real	rs5745635	chr7:81388042,T,C	0.2948	chr7:81388042
real	rs42039	chr7:92244422,C,T	0.0511	chr7:92244422
real	rs4645961	chr8:128751016,G,A	0.0466	chr8:128751016
real	rs2070582	chr8:128751201,G,A	0.1505	chr8:128751201
real	rs76445150	chr8:37554668,C,T	0.0511	chr8:37554668
real	rs73592885	chr8:37654907,A,G	0.1009	chr8:37654907
real	rs16887051	chr8:37672471,A,G	0.0485	chr8:37672471
real	rs144648554	chr8:37689038,G,A	0.0524	chr8:37689038
real	rs61738775	chr8:37690615,G,A	0.1858	chr8:37690615
real	rs114351595	chr8:37691174,G,A	0.0462	chr8:37691174
real	rs115247446	chr8:37691651,T,C	0.0456	chr8:37691651
real	rs139344376	chr8:37693176,C,T	0.0491	chr8:37693176
real	rs116703180	chr8:37696627,C,T	0.0505	chr8:37696627
real	rs200232841	chr8:37697149,G,A	0.0512	chr8:37697149
real	rs201535534	chr8:37697598,G,A	0.0508	chr8:37697598
real	rs201558463	chr8:37698354,G,C	0.0532	chr8:37698354
real	rs4976898	chr8:37699195,C,G	0.8956	chr8:37699195
real	rs7010546	chr8:37699516,C,T	0.4466	chr8:37699516
real	rs56234888	chr8:38271301,G,A	0.0500952	chr8:38271301
real	rs114713970	chr8:38318715,A,G	0.0448	chr8:38318715
real	rs115756382	chr8:38322090,C,T	0.0901	chr8:38322090
real	rs6996321	chr8:38322346,A,G	0.8061	chr8:38322346
real	rs61740920	chr8:41790824,G,A	0.0933	chr8:41790824
real	rs2980901	chr8:41790866,G,C	0.0978	chr8:41790866
real	rs3739365	chr8:41791283,G,A	0.1496	chr8:41791283
real	rs75346307	chr8:41791592,C,T	0.0991	chr8:41791592
real	rs13748	chr8:41794934,C,T	0.5483	chr8:41794934
real	rs3824275	chr8:41798417,C,T	0.1505	chr8:41798417
real	rs16890946	chr8:41798705,T,C	0.0998	chr8:41798705
real	rs10504048	chr8:41805249,C,T	0.2402	chr8:41805249
real	rs3824276	chr8:41906095,A,G	0.1507	chr8:41906095
real	rs8178258	chr8:48689366,C,T	0.6553	chr8:48689366
real	rs8178231	chr8:48706895,G,A	0.0503	chr8:48706895
real	rs7830743	chr8:48710955,A,G	0.4075	chr8:48710955
real	rs8178217	chr8:48715854,G,A	0.1945	chr8:48715854
real	rs78163867	chr8:48739339,G,A	0.095	chr8:48739339
real	rs147514951	chr8:48752626,A,G	0.0472	chr8:48752626
real	rs7463428	chr8:48771028,C,A	0.1515	chr8:48771028
real	rs8178149	chr8:48771243,T,C	0.0843	chr8:48771243
real	rs8178111	chr8:48792042,A,T	0.0551	chr8:48792042
real	rs376474173	chr8:48794014,C,G	0.0541	chr8:48794014
real	rs111724137	chr8:48801171,C,T	0.0506	chr8:48801171
real	rs8178087	chr8:48805788,C,T	0.103	chr8:48805788
real	rs8178060	chr8:48824965,C,G	0.1961	chr8:48824965
real	rs8178033	chr8:48843310,G,C	0.0979	chr8:48843310
real	rs1231202	chr8:48846519,T,C	1	chr8:48846519
real	rs8177999	chr8:48872671,C,A	0.1607	chr8:48872671
real	rs138291681	chr8:92972719,C,T	0.0482	chr8:92972719
real	rs2977676	chr8:92972780,G,A	0.7871	chr8:92972780
real	rs73306003	chr8:92983069,G,A	0.0505	chr8:92983069
real	rs2197274	chr8:92999108,G,A	0.0468	chr8:92999108
real	rs142369081	chr8:93107764,A,G	0.0462	chr8:93107764
real	rs2227985	chr9:133755528,A,G	0.1445	chr9:133755528
real	rs35381228	chr9:133756050,C,T	0.05	chr9:133756050
real	rs34717358	chr9:133759546,G,A	0.0515	chr9:133759546
real	rs2229070	chr9:133760029,C,G	0.3528	chr9:133760029
real	rs11558834	chr9:133760617,C,T	0.1498	chr9:133760617
real	rs1056169	chr9:133760677,C,T	0.0507	chr9:133760677
real	rs1056171	chr9:133761001,A,G	0.694671	chr9:133761001
real	rs4962081	chr9:135772717,G,A	0.0496	chr9:135772717
real	rs118203723	chr9:135772970,G,A	0.0486	chr9:135772970
real	rs200135828	chr9:135776083,C,T	0.0531	chr9:135776083
real	rs118203567	chr9:135781239,A,G	0.0467	chr9:135781239
real	rs7862221	chr9:135782221,T,C	0.2059	chr9:135782221
real	rs6597586	chr9:135786112,T,C	0.1974	chr9:135786112
real	rs1073123	chr9:135786904,A,G	0.1976	chr9:135786904
real	rs397515293	chr9:135786954,C,G	0.0547	chr9:135786954
real	rs116756594	chr9:135787706,G,A	0.0495	chr9:135787706
real	rs115097221	chr9:135801064,C,T	0.0463	chr9:135801064
real	rs11574912	chr9:139390387,T,C	0.0418	chr9:139390387
real	rs3124591	chr9:139390397,C,T	1	chr9:139390397
real	rs73668310	chr9:139390517,C,T	0.048	chr9:139390517
real	rs11574911	chr9:139390958,T,C	0.0536595	chr9:139390958
real	rs3812596	chr9:139391543,C,T	0.0984	chr9:139391543
real	rs2229974	chr9:139391636,G,A	0.7437	chr9:139391636
real	rs201518848	chr9:139391710,G,A	0.05	chr9:139391710
real	rs114479009	chr9:139396509,T,C	0.0533	chr9:139396509
real	rs116316039	chr9:139396882,G,A	0.1001	chr9:139396882
real	rs10521	chr9:139397707,G,A	0.5467	chr9:139397707
real	rs148002954	chr9:139397795,T,C	0.0967	chr9:139397795
real	rs201354526	chr9:139401289,C,G	0.1056	chr9:139401289
real	rs80340744	chr9:139401302,G,A	0.0511	chr9:139401302
real	rs112134816	chr9:139402658,C,T	0.0442	chr9:139402658
real	rs3124597	chr9:139402663,T,C	0.8943	chr9:139402663
real	rs201733983	chr9:139402876,G,T	0.0507	chr9:139402876
real	rs36119806	chr9:139405093,G,A	0.1486	chr9:139405093
real	rs3125001	chr9:139405261,C,T	0.7008	chr9:139405261
real	rs2229971	chr9:139407932,A,G	0.6451	chr9:139407932
real	rs2229970	chr9:139408964,G,A	0.0994	chr9:139408964
real	rs9411208	chr9:139412197,G,A	0.7944	chr9:139412197
real	rs202235419	chr9:139413065,G,A	0.0538	chr9:139413065
real	rs2229975	chr9:139413908,C,T	0.044	chr9:139413908
real	rs4489420	chr9:139418260,A,G	0.9989	chr9:139418260
real	rs191357265	chr9:139418309,C,T	0.0508	chr9:139418309
real	rs114832250	chr9:139438552,G,A	0.0485	chr9:139438552
real	rs3088440	chr9:21968159,G,A	0.1046	chr9:21968159
real	rs11515	chr9:21968199,C,G	0.748	chr9:21968199
real	rs6413463	chr9:21970989,A,T	0.1479	chr9:21970989
real	rs2811710	chr9:21991923,C,T	0.794	chr9:21991923
real	rs62637622	chr9:22006043,G,A	0.0525	chr9:22006043
real	rs2069426	chr9:22006273,G,T	0.0485	chr9:22006273
real	rs4986939	chr9:35075969,G,A	0.0945	chr9:35075969
real	rs4986940	chr9:35076517,G,A	0.0471	chr9:35076517
real	rs2237857	chr9:35076755,G,A	0.2014	chr9:35076755
real	rs61757385	chr9:35077267,G,A	0.0522	chr9:35077267
real	rs554098	chr9:35077441,T,C	0.6581	chr9:35077441
real	rs3780135	chr9:36840623,G,A	0.39424	chr9:36840623
real	rs35077960	chr9:36882090,G,A	0.0555	chr9:36882090
real	rs2297105	chr9:37020622,A,C	0.3925	chr9:37020622
real	rs2230722	chr9:5050706,C,T	0.3961	chr9:5050706
real	rs2230723	chr9:5065003,C,G	0.0537	chr9:5065003
real	rs2230728	chr9:5077517,T,C	0.0969	chr9:5077517
real	rs2230724	chr9:5081780,G,A	0.799	chr9:5081780
real	rs2274649	chr9:5090934,A,T	0.1002	chr9:5090934
real	rs77192659	chr9:80412603,C,T	0.157	chr9:80412603
real	rs78162291	chr9:87339315,T,C	0.0537	chr9:87339315
real	rs75615014	chr9:87342648,C,A	0.1002	chr9:87342648
real	rs2289658	chr9:87563370,T,C	0.0974	chr9:87563370
real	rs2289657	chr9:87563460,C,A	0.0958	chr9:87563460
real	rs2289656	chr9:87563562,G,A	0.0982	chr9:87563562
real	rs35758162	chr9:93606309,G,A	0.151	chr9:93606309
real	rs34489331	chr9:93626912,A,G	0.0462	chr9:93626912
real	rs2290890	chr9:93637015,C,T	0.399	chr9:93637015
real	rs2290889	chr9:93639849,G,A	0.0479	chr9:93639849
real	rs2290888	chr9:93639973,G,C	0.39	chr9:93639973
real	rs2290887	chr9:93640009,G,A	0.398	chr9:93640009
real	rs2306041	chr9:93641175,C,T	0.3915	chr9:93641175
real	rs2306040	chr9:93641199,T,C	0.291	chr9:93641199
real	rs2126053	chr9:93650015,T,A	0.2395	chr9:93650015
real	rs7029888	chr9:97863947,C,T	0.0994	chr9:97863947
real	rs1800367	chr9:97869536,C,T	0.0996	chr9:97869536
real	rs4647542	chr9:97869554,G,A	0.0516	chr9:97869554
real	rs879492	chr9:97873339,G,A	0.3019	chr9:97873339
real	rs2404457	chr9:97873435,G,A	0.3022	chr9:97873435
real	rs75702013	chr9:97912172,G,A	0.0476	chr9:97912172
real	rs1800363	chr9:97912175,G,A	0.0991	chr9:97912175
real	rs1800360	chr9:97934367,T,C	0.1	chr9:97934367
real	rs357564	chr9:98209594,G,A	0.3047	chr9:98209594
real	rs138240178	chr9:98211549,G,A	0.0499	chr9:98211549
real	rs2236405	chr9:98211572,T,A	0.2006	chr9:98211572
real	rs2066835	chr9:98220322,A,C	0.1929	chr9:98220322
real	rs2236406	chr9:98221861,T,C	0.5485	chr9:98221861
real	rs2066829	chr9:98229389,C,G	0.5445	chr9:98229389
real	rs16909898	chr9:98231008,A,G	0.1035	chr9:98231008
real	rs62637628	chr9:98231429,G,A	0.0521	chr9:98231429
real	rs1805155	chr9:98238379,A,G	0.099	chr9:98238379
real	rs2277184	chr9:98239147,A,G	0.1446	chr9:98239147
real	rs28475503	chr9:98270324,A,T	0.2226	chr9:98270324
real	rs73527759	chr9:98278940,C,G	0.1017	chr9:98278940
real	rs200842963	chr9:98279017,C,A	0.0494	chr9:98279017
expected	rs10008528	chr4:143066959,C,A	0.15	chr4:143066959
expected	rs10009483	chr4:175899021,T,C	0.2	chr4:175899021
expected	rs10034498	chr4:55163826,T,G	0.95	chr4:55163826
expected	rs10039029	chr5:251469,G,A	0.55	chr5:251469
expected	rs10041277	chr5:251784,C,T	0.55	chr5:251784
expected	rs10047158	chr1:162623899,G,A	0.85	chr1:162623899
expected	rs1005184	chr22:23580987,A,G	0.95	chr22:23580987
expected	rs1009524	chr7:77789403,A,G	0.15	chr7:77789403
expected	rs10100025	chr8:141716284,G,A	0.4	chr8:141716284
expected	rs10103808	chr8:139143072,A,T	0.1	chr8:139143072
expected	rs10116287	chr9:87477274,T,G	0.05	chr9:87477274
expected	rs1013891	chr6:135538639,A,G	0.65	chr6:135538639
expected	rs10149339	chr14:23780222,A,G	0.35	chr14:23780222
expected	rs10167980	chr2:121747429,A,G	0.35	chr2:121747429
expected	rs1017141	chr14:81569678,G,A	0.95	chr14:81569678
expected	rs10185197	chr2:109400267,C,T	0.4	chr2:109400267
expected	rs10208578	chr2:109370065,A,T	0.4	chr2:109370065
expected	rs10215655	chr7:14025766,T,A	0.55	chr7:14025766
expected	rs10223961	chr7:116336948,G,A	0.25	chr7:116336948
expected	rs10227986	chr7:140420908,C,T	0.05	chr7:140420908
expected	rs10235014	chr7:14024867,G,A	0.55	chr7:14024867
expected	rs10247753	chr7:140422234,A,G	0.05	chr7:140422234
expected	rs10252263	chr7:151874498,C,T	0.25	chr7:151874498
expected	rs10255497	chr7:14020686,T,C	0.45	chr7:14020686
expected	rs10258960	chr7:116322623,A,G	0.1	chr7:116322623
expected	rs10265729	chr7:151902343,G,A	0.25	chr7:151902343
expected	rs10277413	chr7:55238464,T,G	0.2	chr7:55238464
expected	rs10279502	chr7:79082737,A,C	0.05	chr7:79082737
expected	rs10283368	chr8:141679817,T,C	0.05	chr8:141679817
expected	rs1030752	chr8:68995468,C,T	0.55	chr8:68995468
[truncated: 2,029 more rows]
