# Supplementary material for: High performance of targeted next generation sequencing on variance detection in clinical tumor specimens in comparison with current conventional methods
Source: J Exp Clin Cancer Res. 2017 Sep 7;36:121. doi: 10.1186/s13046-017-0591-4 (PMC5590190; doi:10.1186/s13046-017-0591-4)
Supplement: Supplementary file 7 — Quality control results of samples detected by NGS. (XLS 34 kb) [file 13046_2017_591_MOESM7_ESM.xls]

## Sheet: Sheet1
Sample	#_of_pairs	seq_coverage	mean coverage	overall_duplicate_rate	target_duplicate_rate	optical_dup_ratio	on_target(%)	on_flanking(%)	off_target(%)	seq_error_rate	insert_size	Q20	Q30
AGS	7322235	388.635	335.541	0.131519	0.136833	0.216457	66.7461	18.8051	14.4488	0.00415983	236.432	0.9478	0.92075
DV-145	6730114	355.967	311.437	0.120262	0.125256	0.222129	66.5278	19.33	14.1422	0.00415983	243.057	0.9476	0.9205
HCC1937	6954521	364.973	318.732	0.122258	0.126834	0.220701	66.0402	19.261	14.6988	0.00415983	244.805	0.9465	0.91945
LOVO	6490659	342.98	299.499	0.123745	0.126949	0.222663	66.5566	18.8518	14.5916	0.00415983	244.361	0.9481	0.92105
NCI-H128	5876945	308.554	270.817	0.118913	0.122368	0.221421	66.1637	19.2582	14.5781	0.00415983	246.169	0.9439	0.91565
NCI-H146	6853031	358.749	313.743	0.121141	0.125556	0.222217	65.9196	19.3528	14.7276	0.00415983	249.322	0.94535	0.91795
THP1	8787003	436.917	368.27	0.153275	0.157566	0.116419	62.7633	18.7929	18.4439	0.00659829	251.138	0.9292	0.90125
A549	8220934	438.633	364.241	0.172096	0.170046	0.0675175	67.9475	21.6006	10.4519		243.965	0.92495	0.8946
HCC1143	31727952	1602.67	1108.66	0.317207	0.340739	0.0787579	65.4199	22.8743	11.7059		263.42	*	*
HCT-15	7750911	412.501	342.857	0.171059	0.169327	0.0661938	67.7268	21.7798	10.4934		252.042	0.91975	0.88775
NCI-H2122	42623728	2182.17	1153.99	0.450059	0.474968	0.0906132	62.5594	22.7652	14.6754		272.327	0.94	0.91705
NCI-H2228	43034106	2253.94	1572.85	0.280673	0.30223	0.0775278	64.402	21.6752	13.9228		256.286	0.93715	0.9153
SW1417	9190839	495.836	413.95	0.15657	0.165168	0.100588	67.5495	20.9245	11.5261		242.925	0.95675	0.93775
SW48	8417913	441.199	368.962	0.167967	0.164274	0.0666416	66.858	22.332	10.81		261.485	0.9211	0.88955
Pool101	32387634	1682.86	1133.66	0.301502	0.326634	0.0732704	63.4858	22.3707	14.1435		267.085	0.93995	0.9174
Pool21	27334383	1420.75	869.03	0.370759	0.388857	0.0793908	63.9945	22.6125	13.393		269.403	0.93685	0.91315
Pool22	24442530	1315.7	811.225	0.367792	0.3837	0.0848514	66.453	22.564	10.983		262.698	0.92345	0.89595
Pool23	27510689	1463.64	865.578	0.391568	0.410135	0.0848116	65.5089	22.9202	11.5709		267.895	0.927	0.9007
Pool24	26968999	1465.16	909.034	0.364687	0.381021	0.0855449	67.2368	22.0645	10.6987		251.898	0.92665	0.90035
Pool25	30882681	1647.02	989.81	0.38494	0.40279	0.0858739	66.0039	22.6454	11.3507		261.588	0.93035	0.90505
Pool31	41382862	2192.28	1103.58	0.473805	0.496951	0.0895104	64.1	23.4782	12.4219		273.008	0.94065	0.9174
Pool32	36700730	1944.15	1028.13	0.449872	0.472286	0.0879145	64.4207	23.4117	12.1675		274.067	0.937	0.9126
Pool33	29616632	1551.91	922.326	0.386519	0.406739	0.0804214	64.3181	22.2482	13.4337		262.993	0.9419	0.9196
Pool34	27876081	1477.81	899.814	0.373315	0.391369	0.0804316	65.2551	21.6963	13.0486		253.467	0.94055	0.9177
Pool35	30886439	1630.34	959.95	0.392696	0.412185	0.0812963	64.8686	21.9311	13.2003		256.537	0.9426	0.9206
Pool41	34670685	1850.99	1025.48	0.428037	0.446949	0.0848649	65.4968	23.0256	11.4776		264.551	0.92795	0.90145
Pool42	35239780	1867.34	1041.35	0.424066	0.442596	0.0850151	64.9971	23.2597	11.7432		269.648	0.92825	0.9018
Pool43	28328893	1495.04	870.683	0.400771	0.418312	0.0834044	64.9815	23.3367	11.6818		273.465	0.92265	0.8947
Pool44	40384785	2153.61	1091.26	0.471803	0.494098	0.0895259	64.7538	23.0881	12.1582		266.463	0.94145	0.9185
Pool45	42943884	2281.77	1170.37	0.465839	0.487979	0.0891869	64.5767	23.1351	12.2882		268.449	0.93855	0.9149
Pool51	34812217	1843.07	997.062	0.440218	0.459471	0.0859749	64.8086	23.4053	11.7861		274.188	0.9271	0.9008
Pool52	34786205	1852.64	1009.5	0.436911	0.455455	0.086276	65.295	23.0931	11.6119		267.573	0.9302	0.9046
Pool53	30737427	1634.75	932.126	0.412505	0.430071	0.084461	65.3961	23.1174	11.4865		268.857	0.9254	0.89845
Pool54	33118062	1741.07	969.752	0.425025	0.443767	0.0847721	64.5001	23.5097	11.9902		275.811	0.9274	0.90075
Pool61	31728106	1620.84	888.079	0.432674	0.452787	0.085007	62.4945	24.271	13.2345		298.062	0.9242	0.89715
poolcnv1	46414739	2367.34	1249.28	0.462079	0.487807	0.208247	63.332	23.2831	13.3848		272.617	0.9385	0.91055
poolcnv2	51636140	2736.9	1334.33	0.489662	0.515269	0.214056	64.108	22.794	13.0981		259.492	0.9451	0.9195
poolcnv3	44976253	2385.88	1202.37	0.471346	0.496244	0.211579	64.0277	22.8513	13.121		261.591	0.9418	0.91485
Pool1	54119754	2832.68	1361.85	0.483309	0.520237	0.0831462	61.6523	23.4264	14.9213		267.735	0.9469	0.92705
Pool2	62296859	3186.11	1451.76	0.49859	0.545303	0.0843926	58.8724	22.7979	18.3296		271.766	0.9428	0.9223
