# Supplementary material for: High performance of targeted next generation sequencing on variance detection in clinical tumor specimens in comparison with current conventional methods
Source: J Exp Clin Cancer Res. 2017 Sep 7;36:121. doi: 10.1186/s13046-017-0591-4 (PMC5590190; doi:10.1186/s13046-017-0591-4)
Supplement: Supplementary file 8 — The golden standard sites of SNP in cancer cell line validation. (XLS 68 kb) [file 13046_2017_591_MOESM8_ESM.xls]

## Sheet: Table S8  The golden standard s
chr1	11174511	11174511	c.7165-1G>T
chr1	11272939	11272939	c.3312C>T
chr1	11288716	11288716	c.3030+9C>T
chr1	115258747	115258747	c.35G>A
chr1	120471800	120471800	c.3691C>T
chr1	120497754	120497754	c.2128G>A
chr1	120548104	120548104	c.263C>T
chr1	156844708	156844708	c.1262C>T
chr1	158627482	158627482	c.2590C>A
chr1	158631205	158631205	c.2465-6C>A
chr1	158632494	158632494	c.2462T>A
chr1	158639329	158639329	c.1702C>A
chr1	158641942	158641942	c.1395G>T
chr1	158644199	158644199	c.1270G>A
chr1	158645971	158645971	c.1072C>A
chr1	16203095	16203095	c.803C>T
chr1	16242627	16242627	c.1248A>G
chr1	16258426	16258426	c.5691C>T
chr1	16259258	16259258	c.6523G>A
chr1	162748373	162748373	c.2287A>G
chr1	162749910	162749910	c.2442C>T
chr1	16458741	16458741	c.2143C>T
chr1	16475436	16475436	c.260A>G
chr1	179077420	179077420	c.2874G>T
chr1	179078041	179078041	c.2253G>A
chr1	179084169	179084169	c.1301-4G>A
chr1	179089336	179089336	c.926T>C
chr1	193219818	193219818	c.1572G>T
chr1	204396853	204396853	c.4510G>A
chr1	204401488	204401488	c.3995A>T
chr1	204438155	204438155	c.776G>A
chr1	204499885	204499885	c.227G>A
chr1	204515984	204515984	c.882C>T
chr1	226252077	226252077	c.25C>T
chr1	241661270	241661270	c.1391G>T
chr1	243668597	243668597	c.1394G>A
chr1	27056285	27056285	c.1281G>A
chr1	27099865	27099865	c.3744A>C
chr1	27106333	27106333	c.5944G>A
chr1	32740382	32740382	c.150C>A
chr1	43788357	43788357	c.3381T>G
chr1	45798500	45798500	c.502A>C
chr1	45798592	45798592	c.493G>T
chr1	65323452	65323452	c.1345G>A
chr1	65330618	65330618	c.1028G>A
chr10	104377121	104377121	c.1232C>T
chr10	114917771	114917771	c.1201-9T>G
chr10	123239422	123239422	c.2415C>T
chr10	43612131	43612131	c.2236C>A
chr10	43619256	43619256	c.2939T>C
chr10	83635760	83635760	c.664C>T
chr10	90767575	90767575	c.315A>T
chr11	108122714	108122714	c.1758G>T
chr11	108139302	108139302	c.2804C>G
chr11	108155086	108155086	c.3879T>C
chr11	119148988	119148988	c.1208C>T
chr11	119156088	119156088	c.1753C>T
chr11	32438043	32438043	c.790C>G
chr11	32456280	32456280	c.408C>A
chr11	69514230	69514230	c.451C>T
chr11	76253293	76253293	c.2591A>G
chr11	76255691	76255691	c.3098C>T
chr11	9598762	9598762	c.1093G>A
chr12	115114126	115114126	c.1091A>C
chr12	115117733	115117733	c.702T>C
chr12	11905427	11905427	c.77G>C
chr12	12022383	12022383	c.489G>A
chr12	12022670	12022670	c.776G>T
chr12	121435303	121435303	c.1336G>A
chr12	133219522	133219522	c.4612C>T
chr12	133220012	133220012	c.4425G>A
chr12	133225540	133225540	c.4124C>T
chr12	133234448	133234448	c.3378+6T>A
chr12	133238273	133238273	c.2707-3C>T
chr12	25398281	25398281	c.38G>A
chr12	25398284	25398284	c.35G>A
chr12	402096	402096	c.4710G>A
chr12	4385274	4385274	c.299T>G
chr12	46211527	46211527	c.493C>T
chr12	46230757	46230757	c.1006G>T
chr12	49421039	49421039	c.13900C>T
chr12	49421700	49421700	c.13719G>T
chr12	49424461	49424461	c.12952C>T
chr12	49425053	49425053	c.12625G>C
chr12	49432404	49432404	c.7925A>T
chr12	49432408	49432408	c.7921G>T
chr12	49440075	49440075	c.3732G>T
chr12	52369043	52369043	c.92-6C>T
chr12	52377808	52377808	c.837G>A
chr12	52377857	52377857	c.886C>G
chr12	56478922	56478922	c.378C>A
chr12	56489535	56489535	c.2000G>A
chr12	56495068	56495068	c.3425C>A
chr12	57552211	57552211	c.1588T>C
chr12	57554729	57554729	c.2033G>A
chr12	57554823	57554823	c.2127G>A
chr12	57573228	57573228	c.4855G>T
chr12	57575015	57575015	c.5603C>T
chr12	57589107	57589107	c.8362G>A
chr12	57589764	57589764	c.8679G>A
chr12	57595350	57595350	c.10416C>T
chr12	57603541	57603541	c.12329A>C
chr12	57604173	57604173	c.12664T>A
chr12	57604261	57604261	c.12752C>T
chr12	57859461	57859461	c.606C>G
chr12	57865264	57865264	c.2741G>A
chr12	69222568	69222568	c.541T>G
chr13	26927963	26927963	c.402G>T
chr13	28609651	28609651	c.1578G>A
chr13	28623588	28623588	c.969C>A
chr13	28883012	28883012	c.3688G>A
chr13	28895620	28895620	c.3154G>A
chr13	28959116	28959116	c.2022C>A
chr13	28964090	28964090	c.1812T>C
chr13	29001971	29001971	c.1194G>A
chr13	32907075	32907075	c.1460C>T
chr13	32918704	32918704	c.6851C>T
chr13	32944558	32944558	c.8351G>A
chr13	43175066	43175066	c.481G>T
chr13	43180834	43180834	c.734C>T
chr13	49037903	49037903	c.2143A>T
chr13	49050864	49050864	c.2548C>T
chr14	35872562	35872562	c.341C>A
chr14	50930767	50930767	c.819+3A>G
chr14	81422111	81422111	c.87C>T
chr14	81609461	81609461	c.1059C>T
chr14	95569894	95569894	c.3839G>A
chr14	95583985	95583985	c.1483G>A
chr14	95593073	95593073	c.747G>A
chr15	66727451	66727451	c.167A>C
chr15	66729147	66729147	c.355C>T
chr15	66782085	66782085	c.1052A>G
chr15	88476310	88476310	c.1822G>T
chr15	93528776	93528776	c.3286C>A
chr15	93541841	93541841	c.3998G>A
chr15	99465549	99465549	c.2374A>G
chr15	99478069	99478069	c.2973G>A
chr15	99500303	99500303	c.3736C>T
chr15	99500608	99500608	c.4041C>T
chr16	10274170	10274170	c.99G>A
chr16	2138334	2138334	c.5259+8A>G
chr16	2138452	2138452	c.5265C>T
chr16	23634395	23634395	c.2891G>T
chr16	23640966	23640966	c.2509G>A
chr16	23641012	23641012	c.2463T>C
chr16	23641053	23641053	c.2422G>T
chr16	23646454	23646454	c.1413A>G
chr16	354372	354372	c.1186C>A
chr16	3786205	3786205	c.4561-1G>T
chr16	3807970	3807970	c.3449C>A
chr16	3830839	3830839	c.1717A>G
chr16	3900848	3900848	c.248A>C
chr16	50783772	50783772	c.163G>A
chr16	56867295	56867295	c.1514C>A
chr16	67644869	67644869	c.134C>T
chr16	67670641	67670641	c.1886C>T
chr16	68847399	68847399	c.1320+1G>A
chr16	81929430	81929430	c.1091C>A
chr16	81969818	81969818	c.2887G>A
chr16	89858914	89858914	c.1048C>T
chr16	9857804	9857804	c.3597G>A
chr16	9943613	9943613	c.1328A>C
chr17	12028617	12028617	c.820A>G
chr17	12044530	12044530	c.1153C>A
chr17	17120475	17120475	c.1084C>T
chr17	17131332	17131332	c.120C>T
chr17	29553584	29553584	c.2133C>T
chr17	29653086	29653086	c.5084G>A
chr17	29677308	29677308	c.7429C>T
chr17	29684089	29684089	c.7850C>T
chr17	37650892	37650892	c.2364C>T
chr17	37687257	37687257	c.4161C>T
chr17	38568005	38568005	c.855C>A
chr17	40483532	40483532	c.1067C>T
chr17	40489485	40489485	c.765G>A
chr17	41243979	41243979	c.3569C>A
chr17	41244664	41244664	c.2884G>A
chr17	41245560	41245560	c.1988G>A
chr17	41251835	41251835	c.504G>A
chr17	56439952	56439952	c.640C>A
chr17	59886091	59886091	c.655T>C
chr17	59926602	59926602	c.395C>A
chr17	63010731	63010731	c.778C>T
chr17	66511561	66511561	c.21C>T
chr17	66520156	66520156	c.441-1G>A
chr17	7573010	7573010	c.1101-2A>C
chr17	7576855	7576855	c.991C>T
chr17	7577022	7577022	c.916C>T
chr17	7577118	7577118	c.820G>T
chr17	7577559	7577559	c.722C>T
chr17	7578181	7578181	c.668C>T
chr17	7578403	7578403	c.527G>T
chr17	7579312	7579312	c.375G>T
chr17	7579866	7579866	c.47A>T
chr17	78934013	78934013	c.3605+8G>C
chr17	78936833	78936833	c.3915C>T
chr17	8108544	8108544	c.851G>A
chr17	8111076	8111076	c.131G>A
chr18	45374968	45374968	c.875C>T
chr18	45394698	45394698	c.651T>C
chr18	48584706	48584706	c.788-4T>G
chr19	10610148	10610148	c.562G>A
chr19	11152150	11152150	c.4338G>A
chr19	1207021	1207021	c.109C>T
chr19	15276316	15276316	c.5678G>A
chr19	15278222	15278222	c.5200G>A
chr19	17937589	17937589	c.3338A>G
chr19	17942128	17942128	c.2887G>A
chr19	18278088	18278088	c.1708C>T
chr19	40743956	40743956	c.751C>T
chr19	40747901	40747901	c.517G>A
chr19	40748451	40748451	c.431G>A
chr19	41762398	41762398	c.2051T>C
chr19	42793126	42793126	c.1018C>T
chr19	42795259	42795259	c.2339T>C
chr19	50910262	50910262	c.1517G>A
chr19	50912834	50912834	c.2065C>T
chr19	52714734	52714734	c.492G>A
chr19	52724258	52724258	c.1390A>G
chr19	52724362	52724362	c.1494C>G
chr2	109363206	109363206	c.1015G>A
chr2	109370023	109370023	c.2055+4A>T
chr2	109380198	109380198	c.3203G>A
chr2	109399042	109399042	c.9093T>A
chr2	109400135	109400135	c.9453A>G
chr2	109400146	109400146	c.9464C>A
chr2	11337426	11337426	c.3328G>A
chr2	11375908	11375908	c.643G>T
chr2	121554979	121554979	c.83C>A
chr2	121746838	121746838	c.3348C>T
chr2	140990826	140990826	c.13729G>T
chr2	141055405	141055405	c.12939G>A
chr2	141202192	141202192	c.10114C>T
chr2	141214026	141214026	c.9961C>A
chr2	141215082	141215082	c.9764G>T
chr2	141232868	141232868	c.9464T>C
chr2	141283519	141283519	c.7920C>A
chr2	141356310	141356310	c.7084A>G
chr2	141356334	141356334	c.7060G>T
chr2	141458033	141458033	c.6585A>G
chr2	141458066	141458066	c.6552G>A
chr2	141459361	141459361	c.6356C>T
chr2	141473636	141473636	c.5929A>G
chr2	141665596	141665596	c.3370G>A
chr2	141751699	141751699	c.2509C>G
chr2	141777672	141777672	c.1790-1G>C
chr2	141777676	141777676	c.1790-5T>C
chr2	141819787	141819787	c.1069G>A
chr2	142238076	142238076	c.232C>T
chr2	142238098	142238098	c.210C>A
chr2	173457691	173457691	c.1085C>T
chr2	173460689	173460689	c.1303A>G
chr2	178095900	178095900	c.1431T>C
chr2	178097288	178097288	c.426A>G
chr2	178098953	178098953	c.92G>C
chr2	191919248	191919248	c.1219A>T
chr2	198270085	198270085	c.1351C>T
chr2	198273250	198273250	c.960A>T
chr2	209113217	209113217	c.290G>A
chr2	209113273	209113273	c.234T>C
chr2	212248681	212248681	c.3586C>T
chr2	212426770	212426770	c.2345G>A
chr2	212488701	212488701	c.2148T>G
chr2	215593564	215593564	c.2170G>A
chr2	215632387	215632387	c.1396-9T>A
chr2	25463210	25463210	c.2283G>A
chr2	29416214	29416214	c.4739G>T
chr2	29416326	29416326	c.4627C>T
chr2	29456467	29456467	c.2451C>T
chr2	29541220	29541220	c.1597A>G
chr2	47637460	47637460	c.594A>G
chr2	47693864	47693864	c.1578C>A
chr2	47703706	47703706	c.2206C>A
chr2	48030586	48030586	c.3200G>T
chr2	61719160	61719160	c.1887+10G>A
chr2	61719740	61719740	c.1528G>A
chr20	31022903	31022903	c.2388G>T
chr20	39750410	39750410	c.2025G>A
chr20	39751901	39751901	c.2262G>T
chr20	52192700	52192700	c.2603C>A
chr20	52199113	52199113	c.253T>G
chr20	54945572	54945572	c.998C>T
chr20	54963226	54963226	c.28T>C
chr20	57484474	57484474	c.655T>G
chr20	57485432	57485432	c.1014G>T
chr20	62162135	62162135	c.978C>T
chr20	62165013	62165013	c.561G>A
chr20	62331839	62331839	c.562G>A
chr20	62333512	62333512	c.322C>G
chr21	44839305	44839305	c.1173G>A
chr21	44839335	44839335	c.1143C>T
chr22	21343126	21343126	c.558G>A
chr22	21344786	21344786	c.763C>A
chr22	21350151	21350151	c.2059G>A
chr22	23524269	23524269	c.1122G>A
chr22	29107949	29107949	c.740C>A
chr22	29121242	29121242	c.433C>T
chr22	38369539	38369539	c.1364G>T
chr22	41523633	41523633	c.1049A>G
chr22	41536164	41536164	c.1781C>T
chr22	41537100	41537100	c.1927G>T
chr22	41548252	41548252	c.3040G>T
chr22	41548285	41548285	c.3073G>T
chr22	41573313	41573313	c.5598G>A
chrX	100611846	100611846	c.1275C>T
chrX	100629527	100629527	c.237T>C
chrX	110406139	110406139	c.469-4C>A
chrX	110459743	110459743	c.1502A>G
chrX	129171494	129171494	c.4458G>A
chrX	15555256	15555256	c.1223-1G>T
chrX	15555268	15555268	c.1234C>T
chrX	15568114	15568114	c.1947G>A
chrX	39932323	39932323	c.2276C>T
chrX	44929022	44929022	c.2122G>T
chrX	44941826	44941826	c.3150A>G
chrX	44949108	44949108	c.3669C>T
chrX	47041257	47041257	c.1685G>A
chrX	63406058	63406058	c.2354G>A
chrX	63410873	63410873	c.2294C>T
chrX	63411423	63411423	c.1744G>T
chrX	66766009	66766009	c.1021C>T
chrX	66937464	66937464	c.2318A>T
chrX	70617145	70617145	c.3446A>G
chrX	76909666	76909666	c.4239A>C
chrX	76938862	76938862	c.1886T>G
chr3	10128832	10128832	c.3350A>T
chr3	10133905	10133905	c.3818G>A
chr3	10138019	10138019	c.4048G>A
chr3	12653476	12653476	c.293T>C
chr3	134873029	134873029	c.1333G>T
chr3	134873078	134873078	c.1382A>G
chr3	134911523	134911523	c.1988G>A
chr3	138374293	138374293	c.3151G>A
chr3	138407797	138407797	c.2056G>A
chr3	138474789	138474789	c.204G>T
chr3	138478156	138478156	c.30T>A
chr3	142215361	142215361	c.5740C>T
chr3	142216021	142216021	c.5572T>C
chr3	142217446	142217446	c.5551A>G
chr3	142217605	142217605	c.5392A>G
chr3	142224026	142224026	c.5151T>C
chr3	142238570	142238570	c.4323A>G
chr3	142272241	142272241	c.2634-1G>A
chr3	142274761	142274761	c.2299C>T
chr3	169953071	169953071	c.155A>G
chr3	170015089	170015089	c.1498-3T>C
chr3	178928079	178928079	c.1357G>A
chr3	178936091	178936091	c.1633G>A
chr3	178936092	178936092	c.1634A>C
chr3	178936103	178936103	c.1645G>A
chr3	178947865	178947865	c.2740G>A
chr3	185774896	185774896	c.1177G>T
chr3	185775260	185775260	c.991C>T
chr3	195611759	195611759	c.380G>A
chr3	195611913	195611913	c.235-9T>A
chr3	30715697	30715697	c.1355T>C
chr3	3195706	3195706	c.889C>T
chr3	37038108	37038108	c.117-2A>T
chr3	37045943	37045943	c.358G>T
chr3	37089035	37089035	c.1757C>T
chr3	38182637	38182637	c.790C>T
chr3	41266101	41266101	c.98C>A
chr3	41266104	41266104	c.101G>A
chr3	41267330	41267330	c.914C>G
chr3	49932870	49932870	c.3064+10T>C
chr3	49933245	49933245	c.2865G>T
chr3	49936038	49936038	c.1632C>A
chr3	49936300	49936300	c.1548G>T
chr3	52598060	52598060	c.3875+6G>T
chr3	52712556	52712556	c.196A>G
chr3	71050163	71050163	c.1022G>A
chr3	71247419	71247419	c.114C>T
chr3	89456486	89456486	c.1662T>C
chr3	89498379	89498379	c.2351G>A
chr4	106180919	106180919	c.3947C>T
chr4	106182946	106182946	c.3985C>A
chr4	110864997	110864997	c.510-1G>A
chr4	110882058	110882058	c.1102A>G
chr4	110890254	110890254	c.1703G>T
chr4	110932576	110932576	c.3589C>A
chr4	143045756	143045756	c.1878C>T
chr4	153247289	153247289	c.1513C>T
chr4	153268106	153268106	c.702C>A
chr4	153332500	153332500	c.456G>A
chr4	175897351	175897351	c.675A>T
chr4	175897659	175897659	c.983T>A
chr4	1807345	1807345	c.1594A>G
chr4	185310010	185310010	c.952A>G
chr4	185339701	185339701	c.349C>T
chr4	185339816	185339816	c.234G>A
chr4	187521417	187521417	c.11738C>T
chr4	187524062	187524062	c.11477G>T
chr4	187532641	187532641	c.9752A>C
chr4	187535506	187535506	c.9076-8C>A
chr4	187540090	187540090	c.7650T>A
chr4	187540384	187540384	c.7356G>T
chr4	187542424	187542424	c.5316A>G
chr4	187549802	187549802	c.4439C>A
chr4	187628572	187628572	c.2410G>A
chr4	20490504	20490504	c.674G>A
chr4	20552461	20552461	c.2501G>T
chr4	20570585	20570585	c.3046G>A
chr4	20598136	20598136	c.3419T>A
chr4	55131180	55131180	c.723G>T
chr4	55133759	55133759	c.972G>T
chr4	55138600	55138600	c.1277G>A
chr4	55161295	55161295	c.3126G>A
chr4	55564516	55564516	c.404G>A
chr4	55604693	55604693	c.2901C>A
chr4	55948757	55948757	c.3708A>G
chr4	55961787	55961787	c.2774C>T
chr4	55973919	55973919	c.1397G>T
chr4	66197712	66197712	c.2987C>T
chr4	66231728	66231728	c.1972G>T
chr4	66280043	66280043	c.1646G>T
chr5	112173471	112173471	c.2180G>T
chr5	112174270	112174270	c.2979G>T
chr5	112174631	112174631	c.3340C>T
chr5	112175639	112175639	c.4348C>T
chr5	112175974	112175974	c.4683G>T
chr5	112176628	112176628	c.5337A>G
chr5	112177048	112177048	c.5757T>C
chr5	112177787	112177787	c.6496C>T
chr5	112178939	112178939	c.7648G>C
chr5	112179738	112179738	c.8447G>A
chr5	121786833	121786833	c.2291C>T
chr5	131926990	131926990	c.1110T>A
chr5	138269650	138269650	c.2593G>T
chr5	156608118	156608118	c.130C>T
chr5	156649874	156649874	c.497G>A
chr5	156659342	156659342	c.714-8G>T
chr5	156667121	156667121	c.901A>T
chr5	161116123	161116123	c.394C>G
chr5	176517601	176517601	c.302G>A
chr5	176520345	176520345	c.1070T>A
chr5	176520548	176520548	c.1273G>A
chr5	176722244	176722244	c.7875G>T
chr5	180048237	180048237	c.2036G>A
chr5	180057100	180057100	c.519C>A
chr5	228371	228371	c.693C>T
chr5	35861027	35861027	c.156G>T
chr5	35861028	35861028	c.157C>T
chr5	35867516	35867516	c.330G>T
chr5	35875611	35875611	c.801-3C>G
chr5	39074261	39074261	c.50-1G>A
chr5	44310572	44310572	c.386A>G
chr5	56189389	56189389	c.3932C>A
chr5	67588105	67588105	c.935C>T
chr6	111982995	111982995	c.1561G>A
chr6	112389401	112389401	c.644-7G>C
chr6	117639420	117639420	c.5941-5T>C
chr6	117662433	117662433	c.4944T>C
chr6	117715317	117715317	c.1164+8C>T
chr6	117718110	117718110	c.747G>A
chr6	138196074	138196074	c.388C>A
chr6	138199711	138199711	c.1129G>A
chr6	138200058	138200058	c.1476C>T
chr6	138200489	138200489	c.1906+1G>A
chr6	138201243	138201243	c.1942G>T
chr6	138201275	138201275	c.1974G>A
chr6	151687325	151687325	c.876C>T
chr6	157521999	157521999	c.4217C>T
chr6	157522598	157522598	c.4816C>T
chr6	157528163	157528163	c.5834C>A
chr6	161781146	161781146	c.1259G>A
chr6	162394451	162394451	c.619-2A>G
chr6	163836245	163836245	c.20C>T
chr6	163984516	163984516	c.699G>A
chr6	163987788	163987788	c.970C>A
chr6	30857089	30857089	c.299T>C
chr6	30865209	30865209	c.1940T>C
chr6	33289057	33289057	c.495C>A
chr6	33289693	33289693	c.10G>A
chr6	43748585	43748585	c.1079G>A
chr7	106508763	106508763	c.757G>A
chr7	128846040	128846040	c.970G>A
chr7	128851593	128851593	c.1918A>G
chr7	13971198	13971198	c.731G>A
chr7	140439615	140439615	c.2124C>T
chr7	140453136	140453136	c.1799T>A
chr7	140549941	140549941	c.210G>T
chr7	141408609	141408609	c.51C>A
chr7	141422985	141422985	c.932T>C
chr7	142651363	142651363	c.832A>C
chr7	148514471	148514471	c.1253G>A
chr7	2946365	2946365	c.3372G>A
chr7	2978358	2978358	c.972C>T
chr7	42005509	42005509	c.3162C>T
chr7	55241707	55241707	c.2155G>A
chr7	55249102	55249102	c.2400C>T
chr7	55273277	55273277	c.3600C>T
chr7	6026767	6026767	c.1629C>T
chr7	6038879	6038879	c.565C>T
chr7	77762352	77762352	c.3057C>T
chr7	77789570	77789570	c.2617G>A
chr7	77797349	77797349	c.2480A>G
chr7	81334827	81334827	c.1889G>T
chr7	81340797	81340797	c.1444C>A
chr7	86394908	86394908	c.447T>C
chr7	86415681	86415681	c.573G>A
chr8	139144851	139144851	c.4206C>G
chr8	139144986	139144986	c.4071G>T
chr8	139164378	139164378	c.2340G>T
chr8	139263168	139263168	c.458C>T
chr8	139268931	139268931	c.368+1G>T
chr8	141810680	141810680	c.1042-5G>A
chr8	32472039	32472039	c.408C>T
chr8	32600194	32600194	c.634T>C
chr8	32614018	32614018	c.916C>T
chr8	32617887	32617887	c.1246A>G
chr8	32621290	32621290	c.1308G>A
chr8	37686812	37686812	c.444C>A
chr8	37692708	37692708	c.1625C>T
chr8	37698625	37698625	c.2769A>G
chr8	38275434	38275434	c.1506G>T
chr8	38277252	38277252	c.1083C>A
chr8	38282161	38282161	c.802G>T
chr8	48695127	48695127	c.11208G>A
chr8	48801763	48801763	c.4092T>C
chr8	48869922	48869922	c.224G>A
chr8	68934356	68934356	c.422C>G
chr8	68939541	68939541	c.526T>C
chr8	68965332	68965332	c.944C>G
chr8	69005938	69005938	c.2349T>C
chr8	69020441	69020441	c.2813G>T
chr8	69030824	69030824	c.3366C>G
chr8	69030875	69030875	c.3417C>A
chr8	69031727	69031727	c.3482G>A
chr8	69129899	69129899	c.4653C>T
chr8	69129936	69129936	c.4690G>T
chr8	93027036	93027036	c.128C>A
chr9	135772017	135772017	c.3100G>T
chr9	139391642	139391642	c.6549C>A
chr9	139393452	139393452	c.6083-4G>T
chr9	139395079	139395079	c.5859T>C
chr9	139405199	139405199	c.2646A>T
chr9	139407591	139407591	c.2354-5T>C
chr9	139409754	139409754	c.2002C>T
chr9	21971108	21971108	c.250G>T
chr9	27169615	27169615	c.616C>A
chr9	27172635	27172635	c.650G>T
chr9	37002659	37002659	c.590G>A
chr9	5064974	5064974	c.1148T>C
chr9	5563180	5563180	c.785T>A
chr9	87482304	87482304	c.1591C>G
chr9	93637007	93637007	c.988G>A
chr9	93657839	93657839	c.1796T>C
chr9	98239971	98239971	c.1361G>A
