# Supplementary material for: High performance of targeted next generation sequencing on variance detection in clinical tumor specimens in comparison with current conventional methods
Source: J Exp Clin Cancer Res. 2017 Sep 7;36:121. doi: 10.1186/s13046-017-0591-4 (PMC5590190; doi:10.1186/s13046-017-0591-4)
Supplement: Supplementary file 9 — The golden standard sites of Indel in cancer cell line validation. (XLS 27 kb) [file 13046_2017_591_MOESM9_ESM.xls]

## Sheet: Table S9  The golden standard s
chr1	156846308	156846308	c.1749delC
chr1	16462199	16462199	c.1379delC
chr1	27092811	27092811	c.2832delG
chr1	27106804	27106804	c.6415delC
chr1	9782032	9782032	c.2056-1delG
chr12	49448480	49448480	c.231delC
chr12	57560723	57560723	c.2808delC
chr13	29012359	29012359	c.512delA
chr13	32912090	32912091	c.3598_3599del
chr13	32913837	32913837	c.5345delA
chr13	48934152	48934152	c.608-1G>-
chr13	48951087	48951087	c.1249delA
chr14	81609541	81609541	c.1140dupT
chr15	93480826	93480826	c.523dupA
chr15	93541843	93541843	c.4000delG
chr16	67662320	67662320	c.1566delT
chr16	68855924	68855924	c.1733dupC
chr16	81819650	81819651	c.56_57del
chr16	81990349	81990351	c.3620_3622del
chr17	56435161	56435161	c.1976delG
chr17	56437565	56437566	c.896_897del
chr17	70120238	70120238	c.1240_1241insCG
chr19	1221314	1221314	c.837delC
chr2	11389836	11389836	c.412dupT
chr2	141812783	141812783	c.1454delG
chr2	47641560	47641574	intronic
chr2	48025989	48025989	c.867delC
chr2	48030639	48030639	c.3254dupC
chr2	48032120	48032126	c.3510_3516TT
chr22	41566525	41566525	c.4402delA
chrX	39913253	39913253	c.4760delC
chrX	44923035	44923035	c.1897dupA
chrX	47426415	47426415	c.758delC
chrX	76938089	76938090	c.2658_2659del
chr3	12633289	12633291	c.1109_1111del
chr3	130881254	130881254	c.965delA
chr3	195595580	195595580	c.1544-1_1544insAACC
chr3	47161907	47161907	c.4219delA
chr3	89391024	89391024	c.1090delA
chr4	153244156	153244156	c.2001delG
chr5	112175539	112175539	c.4248delC
chr5	112175580	112175580	c.4289delC
chr5	121786727	121786727	c.2185delG
chr5	138268356	138268356	c.2389dupA
chr6	138200449	138200449	c.1867delT
chr6	163899920	163899920	c.394delA
chr7	13971174	13971174	c.755delC
chr7	148515025	148515025	c.1184delG
chr7	79082501	79082501	c.136delG
chr8	32453511	32453511	c.266delA
chr9	98209617	98209617	c.3921delC
chr19	11121117	11121139	c.2184_2206del
chr16	68855924	68855924	c.1733dupC
chr17	41209079	41209079	c.5266dupC
chr5	112175580	112175580	c.4289delC
chr1	27092811	27092811	c.2832delG
chr13	48951087	48951087	c.1249delA
chr17	7576875	7576893	c.953_971del
chr16	68842427	68842444	c.488_505del
chr19	1221314	1221314	c.837delC
chr13	48934152	48934152	c.608-1G>-
chr17	7577556	7577569	c.712_725del
chr13	32913837	32913837	c.5345delA
chr4	153244156	153244156	c.2001delG
chr17	7578385	7578410	c.520_545del
