# Supplementary material for: High performance of targeted next generation sequencing on variance detection in clinical tumor specimens in comparison with current conventional methods
Source: J Exp Clin Cancer Res. 2017 Sep 7;36:121. doi: 10.1186/s13046-017-0591-4 (PMC5590190; doi:10.1186/s13046-017-0591-4)
Supplement: Supplementary file 11 — The comparation of ARMS and targeted NGS in 34 clinical samples. (XLS 29 kb) [file 13046_2017_591_MOESM11_ESM.xls]

## Sheet: Sheet1
	Gene	Mutated sites	Sample ID	ARMS positive	NGS positive	Allele Frequency(AF)
	EGFR	L861Q	3D-L101	Yes	Yes	0.194
		L861Q	3D-L102	Yes	Yes	0.474
		L861Q	3D-L103	Yes	Yes	0.334
		L858R	3D-L104	Yes	Yes	0.121
		L858R	3D-L105	Yes	Yes	0.493
		T790M	3D-L106	Yes	Yes	0.352
		Ex18 G719X	3D-L107	Yes	Yes	0.463
		Ex18 G719X	3D-L108	Yes	Yes	0.496
		Exon 19del	3D-L109	Yes	Yes	0.142
		Exon 19del	3D-L110	Yes	Yes	0.05
		Exon 19del	3D-L111	Yes	Yes	0.254
		Exon 19del	3D-L112	Yes	Yes	0.084
		Exon 19del	3D-L113	Yes	Yes	0.04
		Ex20 ins	3D-L114	Yes	Yes	0.196
		Ex20 ins	3D-L115	Yes	Yes	0.177
		Ex20 ins	3D-L116	Yes	Yes	0.573
		Ex20 ins	3D-L117	Yes	Yes	0.492
	KRAS	G12D	3D-C101	Yes	Yes	0.153
		G12D	3D-C102	Yes	Yes	0.389
		G12S	3D-C103	Yes	Yes	0.187
		Exon3(Q61L、Q61R、Q61H)	3D-C104	Yes	Yes	0.128
		G12C	3D-C105	Yes	Yes	0.031
		G13D	3D-C106	Yes	Yes	0.233
		G13D	3D-C107	Yes	Yes	0.248
	NRAS	Exon3(Q61L、Q61K、Q61L、Q61H)	3D-C108	Yes	Yes	0.636
		Exon3(Q61L、Q61K、Q61L、Q61H)	3D-C109	Yes	Yes	0.36
	BRAF	V600	3D-C110	Yes	Yes	0.133
		V600	3D-C111	Yes	Yes	0.249
		V600	3D-C112	Yes	Yes	0.189
		V600	3D-C113	Yes	Yes	0.048
		V600	3D-M01	Yes	Yes	0.32
		V600	3D-M02	Yes	Yes	0.199
		V600	3D-M03	Yes	Yes	0.248
		V600	3D-M04	Yes	Yes	0.079
