# Supplementary material for: High performance of targeted next generation sequencing on variance detection in clinical tumor specimens in comparison with current conventional methods
Source: J Exp Clin Cancer Res. 2017 Sep 7;36:121. doi: 10.1186/s13046-017-0591-4 (PMC5590190; doi:10.1186/s13046-017-0591-4)
Supplement: Supplementary file 12 — The comparation of targeted NGS and ARMS in 97 clinical samples. (XLS 45 kb) [file 13046_2017_591_MOESM12_ESM.xls]

## Sheet: ARMS vs NGS
3DMed ID	Cancer Type	NGS test	Allele Frequency(AF)	ARMS test
3D-L01	lung adenocarcinoma	EGFR-Exon19del	0.29	EGFR-Exon19del
		EGFR-T790M	0.132	EGFR-T790M
3D-L02	lung adenocarcinoma	EGFR-Exon19del	0.192	EGFR-Exon19del
		EGFR-T790M	0.21	EGFR-T790M
3D-L03	lung adenocarcinoma	EGFR-Exon19del	0.107	EGFR-Exon19del
		EGFR-T790M	0.106	EGFR-T790M
3D-L04	lung adenocarcinoma	EGFR-Exon19del	0.812	EGFR-Exon19del
		EGFR-T790M	0.185	EGFR-T790M
3D-L05	lung adenocarcinoma	EGFR-Exon19del	0.26	EGFR-Exon19del
		EGFR-T790M	0.089	EGFR-T790M
3D-L06	lung adenocarcinoma	EGFR-Exon19del	0.314	EGFR-Exon19del
		EGFR-T790M	0.074	EGFR-T790M
3D-L07	lung adenocarcinoma	EGFR-L858R	0.421	EGFR-L858R
		EGFR-T790M	0.12	EGFR-T790M
3D-L08	lung adenocarcinoma	EGFR-L858R	0.641	EGFR-L858R
		EGFR-T790M	0.148	EGFR-T790M
3D-L09	lung adenocarcinoma	EGFR-L858R	0.161	EGFR-L858R
		EGFR-T790M	0.005	EGFR-T790M
3D-L10	lung adenocarcinoma	EGFR-G719A	0.663	EGFR-G719A
		EGFR-S768I	0.739	EGFR-S768I
3D-L11	lung adenocarcinoma	EGFR-L858R	0.079	EGFR-L858R
3D-L12	lung adenocarcinoma	EGFR-L858R	0.719	EGFR-L858R
3D-L13	lung adenocarcinoma	EGFR-L858R	0.321	EGFR-L858R
3D-L14	lung adenocarcinoma	EGFR-L858R	0.57	EGFR-L858R
3D-L15	lung adenocarcinoma	EGFR-L858R	0.168	EGFR-L858R
3D-L16	lung adenocarcinoma	EGFR-L858R	0.181	EGFR-L858R
3D-L17	lung adenocarcinoma	EGFR-L858R	0.169	EGFR-L858R
3D-L18	lung adenocarcinoma	EGFR-L858R	0.599	EGFR-L858R
3D-L19	lung adenocarcinoma	EGFR-L858R	0.287	EGFR-L858R
3D-L20	lung adenocarcinoma	EGFR-L858R	0.159	EGFR-L858R
3D-L21	lung adenocarcinoma	EGFR-L858R	0.141	EGFR-L858R
3D-L22	lung adenocarcinoma	EGFR-L858R	0.336	EGFR-L858R
3D-L23	lung adenocarcinoma	EGFR-L858R	0.324	EGFR-L858R
3D-L24	lung adenocarcinoma	EGFR-L858R	0.466	EGFR-L858R
3D-L25	lung adenocarcinoma	EGFR-L858R	0.088	EGFR-L858R
3D-L26	lung adenocarcinoma	EGFR-L858R	0.051	EGFR-L858R
3D-L27	lung adenocarcinoma	EGFR-L858R	0.499	EGFR-L858R
3D-L28	lung adenocarcinoma	EGFR-L858R	0.222	EGFR-L858R
3D-L29	lung adenocarcinoma	EGFR-L858R	0.547	EGFR-L858R
3D-L30	lung adenocarcinoma	EGFR-L858R	0.21	EGFR-L858R
3D-L31	lung adenocarcinoma	EGFR-L858R	0.134	EGFR-L858R
3D-L32	lung adenocarcinoma	EGFR-L858R	0.121	EGFR-L858R
3D-L33	lung adenocarcinoma	EGFR-L858R	0.257	EGFR-L858R
3D-L34	lung adenocarcinoma	EGFR-Exon19del	0.429	EGFR-Exon19del
3D-L35	lung adenocarcinoma	EGFR-Exon19del	0.3	EGFR-Exon19del
3D-L36	lung adenocarcinoma	EGFR-Exon19del	0.074	EGFR-Exon19del
3D-L37	lung adenocarcinoma	EGFR-Exon19del	0.451	EGFR-Exon19del
3D-L38	lung adenocarcinoma	EGFR-Exon19del	0.415	EGFR-Exon19del
3D-L39	lung adenocarcinoma	EGFR-Exon19del	0.169	EGFR-Exon19del
3D-L40	lung adenocarcinoma	EGFR-Exon19del	0.421	EGFR-Exon19del
3D-L41	lung adenocarcinoma	EGFR-Exon19del	0.13	EGFR-Exon19del
3D-L42	lung adenocarcinoma	EGFR-Exon19del	0.312	EGFR-Exon19del
3D-L43	lung adenocarcinoma	EGFR-Exon19del	0.277	EGFR-Exon19del
3D-L44	lung adenocarcinoma	EGFR-Exon19del	0.102	EGFR-Exon19del
3D-L45	lung adenocarcinoma	EGFR-Exon19del	0.085	EGFR-Exon19del
3D-L46	lung adenocarcinoma	EGFR-Exon19del	0.079	EGFR-Exon19del
3D-L47	lung adenocarcinoma	EGFR-Exon19del	0.088	EGFR-Exon19del
3D-L48	lung adenocarcinoma	EGFR-Exon19del	0.067	EGFR-Exon19del
3D-L49	lung adenocarcinoma	EGFR-Exon19del	0.154	EGFR-Exon19del
3D-L50	lung adenocarcinoma	EGFR-Exon20ins	0.197	EGFR-Exon20Ins
3D-L51	lung adenocarcinoma	EGFR-Exon20ins	0.354	EGFR-Exon20Ins
3D-L52	lung adenocarcinoma	EGFR-Exon20ins	0.414	EGFR-Exon20Ins
3D-L53	lung adenocarcinoma	EGFR-WT	1	EGFR-WT
3D-L54	lung adenocarcinoma	EGFR-WT	1	EGFR-WT
3D-L55	lung adenocarcinoma	EGFR-WT	1	EGFR-WT
3D-L56	lung adenocarcinoma	EGFR-WT	1	EGFR-WT
3D-L57	lung adenocarcinoma	EGFR-Exon19ins	0.261	EGFR-Exon19del
3D-L58	lung adenocarcinoma	EGFR-Exon20ins	0.718	EGFR-WT
3D-C01	colon cancer	KRAS-G13D	0.229	KRAS-G13D
3D-C02	colon cancer	KRAS-G13D	0.283	KRAS-G13D
3D-C03	colon cancer	KRAS-G13D	0.113	KRAS-G13D
3D-C04	colon cancer	KRAS-G13D	0.029	KRAS-G13D
3D-C05	colon cancer	KRAS-G13D	0.336	KRAS-G13D
3D-C06	colon cancer	KRAS-G13D	0.438	KRAS-G13D
3D-C07	colon cancer	KRAS-G13D	0.362	KRAS-G13D
3D-C08	colon cancer	KRAS-G13D	0.246	KRAS-G13D
3D-C09	colon cancer	KRAS-G13D	0.274	KRAS-G13D
3D-C10	colon cancer	KRAS-G13D	0.326	KRAS-G13D
3D-C11	colon cancer	KRAS-G13D	0.386	KRAS-G13D
3D-C12	colon cancer	KRAS-G13D	0.249	KRAS-G13D
3D-C13	colon cancer	KRAS-G13D	0.445	KRAS-G13D
3D-C14	colon cancer	KRAS-G13D	0.149	KRAS-G13D
3D-C15	colon cancer	KRAS-G12A	0.286	KRAS-G12A
3D-C16	colon cancer	KRAS-G12A	0.39	KRAS-G12A
3D-C17	colon cancer	KRAS-G12C	0.264	KRAS-G12C
3D-C18	colon cancer	KRAS-G12C	0.458	KRAS-G12C
3D-C19	colon cancer	KRAS-G12D	0.277	KRAS-G12D
3D-C20	colon cancer	KRAS-G12D	0.622	KRAS-G12D
3D-C21	colon cancer	KRAS-G12D	0.175	KRAS-G12D
3D-C22	colon cancer	KRAS-G12D	0.876	KRAS-G12D
3D-C23	colon cancer	KRAS-G12D	0.174	KRAS-G12D
3D-C24	colon cancer	KRAS-G12D	0.356	KRAS-G12D
3D-C25	colon cancer	KRAS-G12D	0.123	KRAS-G12D
3D-C26	colon cancer	KRAS-G12D	0.282	KRAS-G12D
3D-C27	colon cancer	KRAS-G12D	0.253	KRAS-G12D
3D-C28	colon cancer	KRAS-G12D	0.252	KRAS-G12D
3D-C29	colon cancer	KRAS-G12D	0.342	KRAS-G12D
3D-C30	colon cancer	KRAS-G12R	0.482	KRAS-G12R
3D-C31	colon cancer	KRAS-G12R	0.114	KRAS-G12R
3D-C32	colon cancer	KRAS-G12S	0.162	KRAS-G12S
3D-C33	colon cancer	KRAS-G12S	0.31	KRAS-G12S
3D-C34	colon cancer	KRAS-G12V	0.103	KRAS-G12V
3D-C35	colon cancer	KRAS-G12V	0.177	KRAS-G12V
3D-C36	colon cancer	KRAS-G12V	0.095	KRAS-G12V
3D-C37	colon cancer	KRAS-G12V	0.156	KRAS-G12V
3D-C38	colon cancer	KRAS-G12V	0.141	KRAS-G12V
3D-C39	colon cancer	KRAS-WT	1	KRAS-WT
3D-C40	colon cancer	KRAS-WT	1	KRAS-WT
3D-C41	colon cancer	KRAS-WY	1	KRAS-WY
3D-C42	colon cancer	KRAS-12E	0.158	KRAS-12D
