# Supplementary material for: High performance of targeted next generation sequencing on variance detection in clinical tumor specimens in comparison with current conventional methods
Source: J Exp Clin Cancer Res. 2017 Sep 7;36:121. doi: 10.1186/s13046-017-0591-4 (PMC5590190; doi:10.1186/s13046-017-0591-4)
Supplement: Supplementary file 13 — The spectrum of DNA alternations in non-small-cell lung cancer. (XLS 25 kb) [file 13046_2017_591_MOESM13_ESM.xls]

## Sheet: Sheet1
	Mutated gene	No. of NCLSC samples	Ratio of mutated gene (%)
	EGFR	121	56.3
	ALK	14	6.5
	APC	9	4.2
	CDKN2A	9	4.2
	ATM	9	4.2
	ARID1A	6	2.8
	AMER1	5	2.3
	ADAM29	5	2.3
	ARID2	5	2.3
	CCND1	5	2.3
	KRAS	5	2.3
	ADGRA2	4	1.9
	BRAF	4	1.9
	CDK12	4	1.9
	ERBB2	4	1.9
	ATRX	3	1.4
	ABL1	3	1.4
In total		215	100
