# Supplementary material for: High performance of targeted next generation sequencing on variance detection in clinical tumor specimens in comparison with current conventional methods
Source: J Exp Clin Cancer Res. 2017 Sep 7;36:121. doi: 10.1186/s13046-017-0591-4 (PMC5590190; doi:10.1186/s13046-017-0591-4)
Supplement: Supplementary file 14 — EGFR hotspot mutations identified by targeted NGS in NSCLC. (XLS 34 kb) [file 13046_2017_591_MOESM14_ESM.xls]

## Sheet: Sheet1
	Mutated sites of EGFR		No. of NCLSC samples	Ratio of mutated sites (%)
	L858R(Exon 21)		41	0.338843
	T790M(Exon 20)		13	0.107438
	L858R+T790M		3	0.0247934
	E746_A750del(Exon 19 del)+T790M		9	0.0743802
	Exon 19 deletions		48	0.396694
		E746_A750del	35
		E746_P753delinsVS	2
		E746_S752delinsV	1
		L747_P753delinsS	4
		L747_A750delinsP	2
		L747_T751delinsP	2
		L747_S752del	1
		T751_I759delinsS	1
	Exon 20 insertions		7	0.0578512
		A767delinsASVD	2
		P772_V774delHinsTNPY	1
		D770_N771insH	1
		A767_V769dup	1
		S768_D770dup	1
		H773_V774delinsLM	1
	Total		121
